# Supplementary material for: Unraveling the rapid CO2 mineralization experiment using the Paraná flood basalts of South America
Source: Sci Rep. 2024 Apr 6;14:8116. doi: 10.1038/s41598-024-58729-w (PMC10998914; doi:10.1038/s41598-024-58729-w)
Supplement: Supplementary file 1 — Supplementary Information 1. [file 41598_2024_58729_MOESM1_ESM.xlsx]

## Sheet: Table_01
Supplementary Data 01. pH values and chemistry composition of the carbonic acid solution that percolated into the basalt grains during the CO2 injection experiment.
Component	Time (h)	Aliquot	Temperature (°C)	Pressure (bar)	pH	System	Outflow	Comments	Mg	K	Ca	V	Cr	Mn	Fe	Co	Ni	Cu	Rb	Sr	Nb	Mo	Ag	Cd	Te	Ba	Nd	Hf	Ta	Pb	Th	U	Zn
Milli-Q water	0	CO2/basalt 0h solution	25	1	6.71	Closed	Stationary		2.444	3.599	0	0.6487	0.2912	0.5412	0.4109	0.1586	1.851	0.6302		0.3353		1.969				0.9753							0.3952
CO2+H2O+basalt	1	CO2/basalt 1h solution (1)	25	1	4.14	Open	fast (1L/h)	Continuous flow/rapid drip (solution percolating rapidly into basalt)	429.6	47.81	1864	1.406	0.4914	54.51	53.37	0.9265	4.152	3.6	778.1	7.714	1.235	0.03746	0	1.229	0.1845	170.9		0.3603	1.518	0.1855	0.6435	0.6221
CO2+H2O+basalt	4	CO2/basalt 4h solution (1)	25	1	5.41	Closed	Stationary	No dripping (solution in slow reaction with basalt)	37.91	3188	386.1	1.434	0.4966	1.062	17.87	0.8038	42.04	15.48	7784	1.963	1.232	0.03366	0	3.509	0.1836	1916		0.3603	1.515	3.17	0.6436	0.6226
CO2+H2O+basalt	46	CO2/basalt 2 day solution (1)	25	1	5.7	Closed	Stationary	No dripping (solution in slow reaction with basalt)	480.7	48.94	1925	1.413	0.5053	76.31	54.2	0.9736	3.364	6.18	820.5	8.286	1.233	0.03783	0	1.672	0.1856	185.6		0.3603	1.516	0.07248	0.6435	0.6222
CO2+H2O+basalt	47	CO2/basalt 2 day solution (2)	25	1	3.91	Open	fast (1L/h)	Continuous flow/rapid drip (solution percolating rapidly into basalt)	1805	113.7	6069	1.476	0.724	206.5	177.7	1.244	523	40.82	1663	25.96	1.245	0.06021	0	37.72	0.1823	634.6		0.361	1.527	0.1802	0.6455	0.6275
CO2+H2O+basalt	71	CO2/basalt 3 day solution (1)	25	1	5.61	Closed	Stationary	No dripping (solution in slow reaction with basalt)	844.6	59.66	2802	1.402	0.4754	143.4	73.15	1.13	326.3	7.251	1177	11.86	1.233	0.04045	0	8.164	0.1829	274.2		0.3602	1.518	0.07993	0.6435	0.6222
CO2+H2O+basalt	72	CO2/basalt 3 day solution (2)	25	1	3.93	Open	fast (1L/h)	Continuous flow/rapid drip (solution percolating rapidly into basalt)	676	77.43	2515	1.404	0.4611	96.64	108.09	0.989	6.117	3.401	1023	10.51	1.234	0.03748	0	1.338	1.813	206.6		0.3601	1.516	0.07726	0.6435	0.6222
CO2+H2O+basalt	95	CO2/basalt 4 day solution (1)	25	1	5.31	Closed	Stationary	No dripping (solution in slow reaction with basalt)	804.8	489.2	2591	1.405	0.4809	162.4	74.08	1.236	280.4	4.675	1278	11.41	1.232	0.03991	0	10.16	0.1813	405.1		0.3601	1.516	0.1001	0.6435	0.6221
CO2+H2O+basalt	97	CO2/basalt 4 day solution (3)	25	1	4.05	Open	fast (1L/h)	Continuous flow/rapid drip (solution percolating rapidly into basalt)	161.4	45.89	688.1	1.396	0.4878	31.13	169	0.8897	1.412	6.316	719.2	3.32	1.235	0.03398	0	1.552	0.1841	114.6		0.3605	1.515	0.1526	0.6436	0.6225
CO2+H2O+basalt	119	CO2/basalt 5 day solution (1)	25	1	4.66	Closed	Stationary	No dripping (solution in slow reaction with basalt)	748.2	102.5	2243	1.398	0.4685	149.1	60.43	1.244	146.2	5.161	1455	9.639	1.238	0.0425	0	17.04	0.1843	296.9		0.3609	1.517	0.09011	0.6444	0.6234
CO2+H2O+basalt	120	CO2/basalt 5 day solution (2)	25	1	4.12	Open	fast (1L/h)	Continuous flow/rapid drip (solution percolating rapidly into basalt)	120.6	52.03	517.6	1.396	0.436	21.07	70.3	0.8564	5.89	9.971	814.9	2.704	1.235	0.033	0	2.786	0.1828	121.9		0.3604	1.515	0.4645	0.6436	0.6223
CO2+H2O+basalt	143	CO2/basalt 6 day solution (1)	25	1	4.6	Closed	Stationary	No dripping (solution in slow reaction with basalt)	598.6	101.9	1786	1.393	0.4357	124.9	52.8	1.163	184.1	5.836	904.3	8.01	1.236	0.04282	0.3211	11.75	0.1829	203.5		0.3606	1.515	0.2385	0.6436	0.6221
CO2+H2O+basalt	144	CO2/basalt 6 day solution (2)	25	1	3.76	Open	fast (1L/h)	Continuous flow/rapid drip (solution percolating rapidly into basalt)	137	42.09	541.9	1.392	0.4121	27.76	76.32	0.8771	1.517	5.25	541.7	2.854	1.234	0.03358	0	1.817	0.1836	98.73		0.3602	1.514	0.1358	0.6436	0.6223
CO2+H2O+basalt	145	CO2/basalt 6 day solution (3)	25	1	5.55	Solution reservoir	Stopped	Solution reservoir	441.5	81.77	1527	1.391	0.4273	77.27	43.81	0.9891	6.248	2.413	834.9	6.785	1.234	0.038	0	1.772	0.1813	688.9		0.3604	1.515	0.07175	0.6436	0.6222
CO2+H2O+basalt	167	CO2/basalt 7 day solution (1)	25	1	4.52	Closed	Stationary	No dripping (solution in slow reaction with basalt)	577.6	85.09	1738	1.392	0.4133	121.9	46.48	1.155	191.93	4.457	873.7	8.024	1.234	0.03855	0	16.48	0.1837	224.5		0.3605	1.515	0.1105	0.6435	0.622
CO2+H2O+basalt	168	CO2/basalt 7 day solution (2)	25	1	3.83	Open	fast (1L/h)	Continuous flow/rapid drip (solution percolating rapidly into basalt)	124.9	56.19	504.5	1.39	0.4252	23.98	128.5	0.8683	2.633	10.93	667.3	2.74	1.233	0.03345	0	1.999	0.1837	117.9		0.3603	1.514	0.3858	0.6436	0.6226
CO2+H2O+basalt	191	CO2/basalt 8 day solution (1)	25	1	4.6	Closed	Stationary	No dripping (solution in slow reaction with basalt)	660.7	67.77	1932	1.392	0.5655	147.9	165.6	1.251	238.8	14.87	815.3	8.801	1.234	0.04842	0	41.3	0.1822	304.7		0.3603	1.515	0.4881	0.6135	0.6221
CO2+H2O+basalt	192	CO2/basalt 8 day solution (2)	25	1	3.67	Open	fast (1L/h)	Continuous flow/rapid drip (solution percolating rapidly into basalt)	158.8	33.68	553.2	1.388	0.4499	33.76	179.7	0.8954	1.286	8.174	508.1	3.002	1.233	0.03439	0	1.432	0.1821	131.9		0.3603	1.516	0.355	0.6436	0.6226
CO2+H2O+basalt	239	CO2/basalt 10 day solution (1)	25	1	5.22	Closed	Stationary	No dripping (solution in slow reaction with basalt)	654.3	78.82	1811	1.39	0.5189	143.5	240.8	1.25	179.18	13.94	1274	8.428	1.234	0.03887	0	20.59	0.1822	351.6		0.3603	1.515	0.8342	0.6135	0.6224
CO2+H2O+basalt	240	CO2/basalt 10 day solution (2)	25	1	4.33	Open	fast (1L/h)	Continuous flow/rapid drip (solution percolating rapidly into basalt)	519.6	77.87	1476	1.39	0.4599	112.7	334.7	1.11	2.637	5.055	1192	6.825	1.233	0.03856	0	2.8	0.1831	192.7		0.3604	1.515	0.3749	0.6436	0.6229
CO2+H2O+basalt	263	CO2/basalt 11 day solution (1)	25	1	5.41	Closed	Stationary	No dripping (solution in slow reaction with basalt)	644.3	65.55	1783	1.388	0.5488	144	243.1	1.28	398.4	37.67	864.7	8.265	1.233	0.04381	0	104.4	0.1813	335.2		0.3602	1.515	1.271	0.6136	0.6222
CO2+H2O+basalt	264	CO2/basalt 11 day solution (2)	25	1	4.2	Open	fast (1L/h)	Continuous flow/rapid drip (solution percolating rapidly into basalt)	468.8	64.44	1334	1.389	0.475	103.4	331.7	1.082	2.446	8.57	681	6.295	1.233	0.0381	0	2.747	0.1813	165.5		0.3603	1.514	0.3334	0.6436	0.6229
CO2+H2O+basalt	287	CO2/basalt 12 day solution (1)	25	1	5.14	Closed	Stationary	No dripping (solution in slow reaction with basalt)	680.7	84.6	1861	1.393	0.5476	154.9	284.8	1.277	298.1	40.69	1225	8.474	1.233	0.03988	0	66.69	0.1813	290		0.3604	1.514	2.57	0.6436	0.6225
CO2+H2O+basalt	288	CO2/basalt 12 day solution (2)	25	1	4.25	Open	fast (1L/h)	Continuous flow/rapid drip (solution percolating rapidly into basalt)	221.4	35.19	679.9	1.388	0.5018	49	203.3	0.9318	1.538	6.61	483.6	3.529	1.232	0.03382	0	1.803	0.1846	116.7		0.3602	1.514	0.6682	0.6137	0.6226
CO2+H2O+basalt	311	CO2/basalt 13 day solution (1)	25	1	5.25	Closed	Stationary	No dripping (solution in slow reaction with basalt)	644.1	74.34	1761	1.387	0.6363	149.5	321.1	1.24	141.96	13.97	888.4	8.306	1.233	0.04702	0	8.749	0.1832	277.9		0.3603	1.514	2.531	0.6436	0.6227
CO2+H2O+basalt	312	CO2/basalt 13 day solution (2)	25	1	4.35	Open	fast (1L/h)	Continuous flow/rapid drip (solution percolating rapidly into basalt)	147.9	65.67	512.1	1.388	0.4603	31.33	179.8	0.8899	0.6514	9.439	627.5	2.859	1.232	0.03364	0	2.123	0.1838	123.6		0.3603	1.514	0.4495	0.6436	0.6226
CO2+H2O+basalt	313	CO2/basalt 13 day solution (3)	25	1	6.14	Solution reservoir	Stopped	Solution reservoir	486.8	91.08	1645	1.389	0.4236	94.71	80.28	1.045	5.665	2.67	1248	7.292	1.232	0.03742	0	3.597	0.1822	870.7		0.3604	1.517	0.154	0.6436	0.6223
CO2+H2O+basalt	359	CO2/basalt 15 day solution (1)	25	1	6.1	Closed	Stationary	No dripping (solution in slow reaction with basalt)	655.3	74.54	1340	1.099	0.3706	140.5	66.12	0.9924	606	11.05	993.2	6.952	1.245	1.855	0	10.05	0	104.5	0
CO2+H2O+basalt	360	CO2/basalt 15 day solution (2)	25	1	5.32	Open	fast (1L/h)	Continuous flow/rapid drip (solution percolating rapidly into basalt)	788.5	91.11	1676	1.13	0.2663	174.5	142.3	1.106	4.469	14.36	875.9	8.569	1.263	1.867	0.001203	0.7528	0.01887	128.3	0
CO2+H2O+basalt	383	CO2/basalt 16 day solution (1)	25	1	5.43	Closed	Stationary	No dripping (solution in slow reaction with basalt)	841.3	74.69	1722	1.172	0.3871	194.5	108.4	1.213	146.59	15.72	995.1	8.886	1.309	1.937	0.05	11.7	0.09018	138.8	0
CO2+H2O+basalt	384	CO2/basalt 16 day solution (2)	25	1	4.94	Open	fast (1L/h)	Continuous flow/rapid drip (solution percolating rapidly into basalt)	194.5	67.67	500.5	1.101	0.3196	42.74	140	0.7171	3.697	16.36	621.8	2.868	1.26	1.865	0	0.5181	0.01008	67.11	1.927
CO2+H2O+basalt	407	CO2/basalt 17 day solution (1)	25	1	5.41	Closed	Stationary	No dripping (solution in slow reaction with basalt)	764	100.9	1557	1.166	0.3317	174.5	112.5	1.116	130.1	5.988	825.7	8.015	1.3	1.918	0.02722	1.026	0.06093	119.3	0
CO2+H2O+basalt	408	CO2/basalt 17 day solution (2)	25	1	4.16	Open	fast (1L/h)	Continuous flow/rapid drip (solution percolating rapidly into basalt)	130.7	44.8	386.4	1.212	0.2841	25.31	128.2	0.7834	2.365	9.805	710.3	2.391	1.378	1.995	0.1206	0	0.1824	61.4	0.7447
CO2+H2O+basalt	431	CO2/basalt 18 day solution (1)	25	1	5.84	Closed	Stationary	No dripping (solution in slow reaction with basalt)	887.9	72.29	1788	1.115	0.3849	201.2	241	1.212	401.5	44.25	1100	9.187	1.241	1.848	0	17.33	0	210.8	8.629
CO2+H2O+basalt	432	CO2/basalt 18 day solution (2)	25	1	4.31	Open	fast (1L/h)	Continuous flow/rapid drip (solution percolating rapidly into basalt)	143.8	20.38	363.6	1.076	0.2122	30.5	119	0.6619	4.454	12.71	513.8	2.127	1.24	1.843	0	0.633	0	44.17	6.657
CO2+H2O+basalt	479	CO2/basalt 20 day solution (1)	25	0.5	4.9	Closed	Stationary	No dripping (solution in slow reaction with basalt)	268	20.95	450.9	0.6529	0.2944	63.02	11.66	0.3253	28.9	2.51		2.954		1.97				1.059							125.8
CO2+H2O+basalt	480	CO2/basalt 20 day solution (2)	25	0.5	4.11	Open	fast (1L/h)	Continuous flow/rapid drip (solution percolating rapidly into basalt)	73.1	15.81	144.6	0.6466	0.2705	15.61	32.07	0.2037	2.503	6.49		1.203		1.969				1.028							11.77
CO2+H2O+basalt	503	CO2/basalt 21 day solution (1)	25	0.5	4.61	Closed	Stationary	No dripping (solution in slow reaction with basalt)	175.1	20.15	312.7	0.6485	0.2875	41.36	8.257	0.295	64.42	65.36		2.165		1.969				1.078							656.2
CO2+H2O+basalt	504	CO2/basalt 21 day solution (2)	25	0.5	3.82	Open	fast (1L/h)	Continuous flow/rapid drip (solution percolating rapidly into basalt)	83.32	15.48	160.9	0.6499	0.285	18.62	20.09	0.2285	11.03	4.638		1.312		1.972				1.027							10.76
CO2+H2O+basalt	527	CO2/basalt 22 day solution (1)	25	0.5	4.63	Closed	Stationary	No dripping (solution in slow reaction with basalt)
CO2+H2O+basalt	528	CO2/basalt 22 day solution (2)	25	0.5	3.89	Open	fast (1L/h)	Continuous flow/rapid drip (solution percolating rapidly into basalt)	62.46	13.63	129.9	0.6442	0.2592	10.46	50.64	0.1946	2.151	7.765		1.095		1.968				1.026							10.91
CO2+H2O+basalt	551	CO2/basalt 23 day solution (1)	25	0.5	4.62	Closed	Stationary	No dripping (solution in slow reaction with basalt)	166	17.93	289.4	0.6391	0.2348	39.32	9.977	0.2961	35.3	71.39		2.034		1.97				1.069							460.1
CO2+H2O+basalt	552	CO2/basalt 23 day solution (2)	25	0.5	4.05	Open	fast (1L/h)	Continuous flow/rapid drip (solution percolating rapidly into basalt)	69.91	13.79	141.8	0.6402	0.2546	13.57	62.84	0.2059	2.218	7.567		1.169		1.968				1.028							10.37
CO2+H2O+basalt	553	CO2/basalt 23 day solution (3)	25	0.5	5.15	Solution reservoir	Stopped	Solution reservoir	155.4	21.64	276.7	0.636	0.2291	35.65	8.517	0.2643	2.802	3.077		1.937		1.969				1.05							18.69
CO2+H2O+basalt	575	CO2/basalt 24 day solution (1)	25	0.5	4.45	Closed	Stationary	No dripping (solution in slow reaction with basalt)	112.3	18.25	211.2	0.6354	0.2489	25.77	4.605	0.2463	21.12	11.34		1.605		1.968				1.05							153.3
CO2+H2O+basalt	576	CO2/basalt 24 day solution (2)	25	0.5	3.89	Open	fast (1L/h)	Continuous flow/rapid drip (solution percolating rapidly into basalt)	78.46	19.29	153.6	0.6304	0.2426	17.59	76.35	0.2126	2.126	6.202		1.277		1.967				1.032							8.574
CO2+H2O+basalt	599	CO2/basalt 25 day solution (1)	25	0.5	4.64	Closed	Stationary	No dripping (solution in slow reaction with basalt)	149.4	17.73	268.5	0.6302	0.2253	35.44	10.47	0.2851	33.36	64.82		1.951		1.969				1.068							388.9
CO2+H2O+basalt	600	CO2/basalt 25 day solution (2)	25	0.5	4.09	Open	fast (1L/h)	Continuous flow/rapid drip (solution percolating rapidly into basalt)	67.06	13.31	137.2	0.626	0.2319	12.3	76.64	0.2041	2.179	7.44		1.154		1.968				1.028							9.983
CO2+H2O+basalt	623	CO2/basalt 26 day solution (1)	25	0.5	4.52	Closed	Stationary	No dripping (solution in slow reaction with basalt)	154.1	16.58	271.9	0.6266	0.1855	36.04	23.21	0.2872	25.53	70.27		1.963		1.968				1.066							284.4
CO2+H2O+basalt	624	CO2/basalt 26 day solution (2)	25	0.5	3.88	Open	fast (1L/h)	Continuous flow/rapid drip (solution percolating rapidly into basalt)	67.3	40.81	150.7	0.6433	0.3136	11.73	90.25	0.2032	2.096	9.182		1.203		1.967				1.052							11.13
CO2+H2O+basalt	671	CO2/basalt 28 day solution (1)	25	0.5	5.27	Closed	Stationary	No dripping (solution in slow reaction with basalt)	244.8	25.34	384.6	0.6274	0.2489	56.9	66.65	0.3925	48.52	17.63		2.632		1.968				1.105							429.7
CO2+H2O+basalt	672	CO2/basalt 28 day solution (2)	25	0.5	4.57	Open	fast (1L/h)	Continuous flow/rapid drip (solution percolating rapidly into basalt)	58.22	16.77	119.3	0.6284	0.2217	10.18	70.34	0.1972	2.075	8.987		1.031		1.967				1.028							16.33
CO2+H2O+basalt	673	CO2/basalt 28 day solution (3)	25	0.5	6.36	Solution reservoir	Stopped	Solution reservoir	152.6	26.48	273.1	0.6227	0.1645	34.2	13.73	0.2524	2.639	1.264		1.907		1.968				1.044							10.76
CO2+H2O+basalt	695	CO2/basalt 29 day solution (1)	25	0.5	4.67	Closed	Stationary	No dripping (solution in slow reaction with basalt)	114.4	27.42	208.8	0.6207	0.2194	26.1	101	0.2569	30.83	77.69		1.579		1.967				1.056							482.2
CO2+H2O+basalt	696	CO2/basalt 29 day solution (2)	25	0.5	3.89	Open	fast (1L/h)	Continuous flow/rapid drip (solution percolating rapidly into basalt)	48.02	16.96	109.8	0.6203	0.1962	7.858	68.1	0.1877	2.087	10.8		0.9886		1.968				1.032							12.9
CO2+H2O+basalt	718	CO2/basalt 30 day solution (1)	25	0.5	4.57	Closed	Stationary	No dripping (solution in slow reaction with basalt)	114.4	22.21	214.8	0.618	0.1993	25.19	88.09	0.2628	39.47	102.7		1.605		1.968				1.075							464.9
CO2+H2O+basalt	719	CO2/basalt 30 day solution (2)	25	0.5	4.21	Open	fast (1L/h)	Continuous flow/rapid drip (solution percolating rapidly into basalt)	48	17.52	109.9	0.6257	0.2353	7.728	67.76	0.1873	2.176	11.58		0.9742		1.967				1.033							14.19
CO2+H2O+basalt	720	CO2/basalt 30 day solution (3)	25	0.5	5.45	Solution reservoir	Stopped	Solution reservoir	135.3	37.64	248	0.6213	0.19	30.59	23.29	0.252	2.615	5.586		1.753		1.968				1.046							18.31
*Element concentration in mg/L
**High values of Ni, Cr, Cu and Mo of the Milli-Q water used during the CO2 experiment are memory effects of inductively coupled plasma mass spectrometry (ICP-MS).
