# Supplementary material for: Unraveling the rapid CO2 mineralization experiment using the Paraná flood basalts of South America
Source: Sci Rep. 2024 Apr 6;14:8116. doi: 10.1038/s41598-024-58729-w (PMC10998914; doi:10.1038/s41598-024-58729-w)
Supplement: Supplementary file 2 — Supplementary Information 2. [file 41598_2024_58729_MOESM2_ESM.xlsx]

## Sheet: FTIR
Supplementary Data 02. Fourier Transform Infrared Spectrophotometer (FTIR) spectra of the CO2 precipitate.
Aragonite + calcite		Dolomite
3996.57	0.970469	3996.57	0.9789
3994.64	0.970557	3994.64	0.978967
3992.71	0.970715	3992.71	0.979153
3990.78	0.970807	3990.78	0.979325
3988.86	0.970759	3988.86	0.979345
3986.93	0.970642	3986.93	0.979242
3985	0.970598	3985	0.979182
3983.07	0.970687	3983.07	0.979256
3981.14	0.970765	3981.14	0.979326
3979.21	0.970732	3979.21	0.979266
3977.28	0.970738	3977.28	0.979236
3975.35	0.97079	3975.35	0.979333
3973.42	0.970761	3973.42	0.979422
3971.5	0.970747	3971.5	0.979422
3969.57	0.970796	3969.57	0.97933
3967.64	0.970808	3967.64	0.979216
3965.71	0.970806	3965.71	0.97923
3963.78	0.970848	3963.78	0.97935
3961.85	0.970837	3961.85	0.979365
3959.92	0.970774	3959.92	0.979276
3957.99	0.970862	3957.99	0.979271
3956.07	0.971047	3956.07	0.979306
3954.14	0.971077	3954.14	0.979331
3952.21	0.971003	3952.21	0.979494
3950.28	0.971025	3950.28	0.979761
3948.35	0.97109	3948.35	0.979841
3946.42	0.971125	3946.42	0.979781
3944.49	0.971201	3944.49	0.97984
3942.56	0.971186	3942.56	0.979826
3940.63	0.971	3940.63	0.97963
3938.71	0.970894	3938.71	0.979553
3936.78	0.970987	3936.78	0.979696
3934.85	0.971193	3934.85	0.979995
3932.92	0.971374	3932.92	0.980265
3930.99	0.971366	3930.99	0.980222
3929.06	0.971258	3929.06	0.98005
3927.13	0.971358	3927.13	0.980144
3925.2	0.971552	3925.2	0.980372
3923.27	0.97152	3923.27	0.980374
3921.35	0.971482	3921.35	0.980339
3919.42	0.971611	3919.42	0.980481
3917.49	0.971593	3917.49	0.980421
3915.56	0.971363	3915.56	0.979999
3913.63	0.97126	3913.63	0.979685
3911.7	0.971304	3911.7	0.97966
3909.77	0.971392	3909.77	0.979857
3907.84	0.97174	3907.84	0.980386
3905.92	0.972437	3905.92	0.98124
3903.99	0.972941	3903.99	0.981864
3902.06	0.972792	3902.06	0.981746
3900.13	0.972361	3900.13	0.981208
3898.2	0.971907	3898.2	0.98061
3896.27	0.971633	3896.27	0.980359
3894.34	0.971794	3894.34	0.980698
3892.41	0.972153	3892.41	0.981094
3890.48	0.972152	3890.48	0.980861
3888.56	0.972057	3888.56	0.980664
3886.63	0.97221	3886.63	0.980937
3884.7	0.972286	3884.7	0.981187
3882.77	0.97223	3882.77	0.981259
3880.84	0.972138	3880.84	0.981074
3878.91	0.971855	3878.91	0.980564
3876.98	0.971773	3876.98	0.980465
3875.05	0.972117	3875.05	0.980947
3873.12	0.972614	3873.12	0.981609
3871.2	0.972925	3871.2	0.982069
3869.27	0.972813	3869.27	0.982004
3867.34	0.972625	3867.34	0.981857
3865.41	0.972777	3865.41	0.982046
3863.48	0.972845	3863.48	0.981878
3861.55	0.972502	3861.55	0.981167
3859.62	0.972322	3859.62	0.98086
3857.69	0.972723	3857.69	0.981399
3855.76	0.973666	3855.76	0.98264
3853.84	0.974437	3853.84	0.983603
3851.91	0.973733	3851.91	0.982615
3849.98	0.972721	3849.98	0.981297
3848.05	0.972231	3848.05	0.980729
3846.12	0.97219	3846.12	0.980751
3844.19	0.972487	3844.19	0.981165
3842.26	0.97299	3842.26	0.981826
3840.33	0.973576	3840.33	0.982575
3838.41	0.973814	3838.41	0.982807
3836.48	0.973431	3836.48	0.982235
3834.55	0.97303	3834.55	0.981662
3832.62	0.972841	3832.62	0.981358
3830.69	0.972714	3830.69	0.981162
3828.76	0.972677	3828.76	0.981145
3826.83	0.972704	3826.83	0.981307
3824.9	0.972863	3824.9	0.981662
3822.97	0.973406	3822.97	0.982278
3821.05	0.973925	3821.05	0.98263
3819.12	0.973767	3819.12	0.982474
3817.19	0.973418	3817.19	0.982304
3815.26	0.972922	3815.26	0.981666
3813.33	0.97242	3813.33	0.980883
3811.4	0.972306	3811.4	0.980712
3809.47	0.97261	3809.47	0.981123
3807.54	0.973087	3807.54	0.981685
3805.61	0.973341	3805.61	0.982005
3803.69	0.973538	3803.69	0.982434
3801.76	0.973687	3801.76	0.982755
3799.83	0.973447	3799.83	0.982325
3797.9	0.973101	3797.9	0.981741
3795.97	0.972667	3795.97	0.981066
3794.04	0.972225	3794.04	0.980375
3792.11	0.972093	3792.11	0.980174
3790.18	0.972208	3790.18	0.980398
3788.26	0.972404	3788.26	0.980706
3786.33	0.972598	3786.33	0.980934
3784.4	0.972628	3784.4	0.980963
3782.47	0.972577	3782.47	0.98093
3780.54	0.972669	3780.54	0.981003
3778.61	0.972669	3778.61	0.980876
3776.68	0.972462	3776.68	0.980583
3774.75	0.972403	3774.75	0.980552
3772.82	0.97266	3772.82	0.980872
3770.9	0.973072	3770.9	0.981343
3768.97	0.973273	3768.97	0.981602
3767.04	0.973207	3767.04	0.98159
3765.11	0.973056	3765.11	0.981459
3763.18	0.973084	3763.18	0.981475
3761.25	0.973503	3761.25	0.981886
3759.32	0.973835	3759.32	0.98224
3757.39	0.973604	3757.39	0.982074
3755.46	0.973543	3755.46	0.982128
3753.54	0.974267	3753.54	0.983049
3751.61	0.975369	3751.61	0.984348
3749.68	0.975523	3749.68	0.984521
3747.75	0.975072	3747.75	0.984076
3745.82	0.97476	3745.82	0.983887
3743.89	0.97417	3743.89	0.983406
3741.96	0.973697	3741.96	0.982852
3740.03	0.973879	3740.03	0.982883
3738.11	0.974536	3738.11	0.983559
3736.18	0.975267	3736.18	0.984536
3734.25	0.97538	3734.25	0.984598
3732.32	0.974735	3732.32	0.98353
3730.39	0.97411	3730.39	0.982702
3728.46	0.973971	3728.46	0.982638
3726.53	0.974125	3726.53	0.982958
3724.6	0.974088	3724.6	0.982959
3722.67	0.973806	3722.67	0.98254
3720.75	0.973507	3720.75	0.982061
3718.82	0.973262	3718.82	0.98163
3716.89	0.973229	3716.89	0.981502
3714.96	0.973565	3714.96	0.981996
3713.03	0.974118	3713.03	0.982844
3711.1	0.974103	3711.1	0.98287
3709.17	0.973179	3709.17	0.981783
3707.24	0.972372	3707.24	0.980962
3705.31	0.972041	3705.31	0.980739
3703.39	0.971919	3703.39	0.980719
3701.46	0.971642	3701.46	0.980371
3699.53	0.971248	3699.53	0.979792
3697.6	0.971045	3697.6	0.979531
3695.67	0.971074	3695.67	0.979724
3693.74	0.971337	3693.74	0.980318
3691.81	0.971852	3691.81	0.981146
3689.88	0.972233	3689.88	0.981516
3687.96	0.9719	3687.96	0.980785
3686.03	0.971386	3686.03	0.979967
3684.1	0.971207	3684.1	0.97974
3682.17	0.971389	3682.17	0.979994
3680.24	0.971866	3680.24	0.980576
3678.31	0.972501	3678.31	0.981388
3676.38	0.972888	3676.38	0.981955
3674.45	0.972528	3674.45	0.981569
3672.52	0.972268	3672.52	0.98129
3670.6	0.972273	3670.6	0.981352
3668.67	0.971602	3668.67	0.980604
3666.74	0.970608	3666.74	0.9795
3664.81	0.969988	3664.81	0.978841
3662.88	0.969715	3662.88	0.978526
3660.95	0.969625	3660.95	0.978395
3659.02	0.969626	3659.02	0.978435
3657.09	0.969606	3657.09	0.978517
3655.16	0.969414	3655.16	0.978428
3653.24	0.969355	3653.24	0.978532
3651.31	0.969758	3651.31	0.979274
3649.38	0.970203	3649.38	0.980022
3647.45	0.969564	3647.45	0.979161
3645.52	0.968493	3645.52	0.977806
3643.59	0.967744	3643.59	0.977048
3641.66	0.967274	3641.66	0.976718
3639.73	0.966954	3639.73	0.976501
3637.81	0.966777	3637.81	0.97634
3635.88	0.96674	3635.88	0.976331
3633.95	0.966689	3633.95	0.976422
3632.02	0.966707	3632.02	0.976662
3630.09	0.967024	3630.09	0.977142
3628.16	0.966772	3628.16	0.976869
3626.23	0.96551	3626.23	0.975535
3624.3	0.964462	3624.3	0.974545
3622.37	0.964021	3622.37	0.974259
3620.45	0.964082	3620.45	0.974453
3618.52	0.964192	3618.52	0.974584
3616.59	0.964058	3616.59	0.974394
3614.66	0.963996	3614.66	0.974213
3612.73	0.964006	3612.73	0.97403
3610.8	0.963828	3610.8	0.973748
3608.87	0.96352	3608.87	0.973456
3606.94	0.963036	3606.94	0.973003
3605.01	0.962456	3605.01	0.97251
3603.09	0.962127	3603.09	0.972286
3601.16	0.962014	3601.16	0.972173
3599.23	0.961837	3599.23	0.971956
3597.3	0.961611	3597.3	0.971842
3595.37	0.961375	3595.37	0.971818
3593.44	0.960959	3593.44	0.971493
3591.51	0.960556	3591.51	0.971053
3589.58	0.960516	3589.58	0.971011
3587.66	0.960595	3587.66	0.971097
3585.73	0.960072	3585.73	0.970489
3583.8	0.959223	3583.8	0.969583
3581.87	0.958654	3581.87	0.969013
3579.94	0.958388	3579.94	0.968755
3578.01	0.958108	3578.01	0.968535
3576.08	0.957758	3576.08	0.968212
3574.15	0.957495	3574.15	0.967853
3572.22	0.957256	3572.22	0.967536
3570.3	0.95714	3570.3	0.967465
3568.37	0.957423	3568.37	0.967919
3566.44	0.95757	3566.44	0.96832
3564.51	0.956886	3564.51	0.967738
3562.58	0.956016	3562.58	0.966737
3560.65	0.95534	3560.65	0.965879
3558.72	0.954712	3558.72	0.965189
3556.79	0.954098	3556.79	0.964634
3554.86	0.953714	3554.86	0.964371
3552.94	0.953584	3552.94	0.96436
3551.01	0.953331	3551.01	0.964166
3549.08	0.952949	3549.08	0.963797
3547.15	0.952789	3547.15	0.963639
3545.22	0.952647	3545.22	0.963494
3543.29	0.952105	3543.29	0.962913
3541.36	0.951351	3541.36	0.962084
3539.43	0.950706	3539.43	0.961413
3537.51	0.950227	3537.51	0.961013
3535.58	0.949748	3535.58	0.960686
3533.65	0.949213	3533.65	0.960307
3531.72	0.948783	3531.72	0.959972
3529.79	0.94845	3529.79	0.959719
3527.86	0.948058	3527.86	0.959483
3525.93	0.947725	3525.93	0.959285
3524	0.947573	3524	0.959111
3522.07	0.94733	3522.07	0.958725
3520.15	0.946899	3520.15	0.958145
3518.22	0.946475	3518.22	0.957625
3516.29	0.946098	3516.29	0.957189
3514.36	0.945729	3514.36	0.956853
3512.43	0.945407	3512.43	0.956713
3510.5	0.945195	3510.5	0.956686
3508.57	0.944995	3508.57	0.956476
3506.64	0.944668	3506.64	0.956004
3504.71	0.944362	3504.71	0.955625
3502.79	0.944146	3502.79	0.955496
3500.86	0.943828	3500.86	0.955255
3498.93	0.943444	3498.93	0.95481
3497	0.943145	3497	0.954421
3495.07	0.942842	3495.07	0.95408
3493.14	0.942413	3493.14	0.953598
3491.21	0.941936	3491.21	0.953044
3489.28	0.941524	3489.28	0.952679
3487.36	0.941148	3487.36	0.952492
3485.43	0.940724	3485.43	0.952211
3483.5	0.940285	3483.5	0.951817
3481.57	0.939893	3481.57	0.951416
3479.64	0.939484	3479.64	0.950939
3477.71	0.939029	3477.71	0.950419
3475.78	0.938626	3475.78	0.950005
3473.85	0.938238	3473.85	0.949623
3471.92	0.937723	3471.92	0.949138
3470	0.937139	3470	0.94864
3468.07	0.936628	3468.07	0.948203
3466.14	0.936176	3466.14	0.947762
3464.21	0.93571	3464.21	0.947318
3462.28	0.93523	3462.28	0.946909
3460.35	0.934676	3460.35	0.946452
3458.42	0.934033	3458.42	0.94591
3456.49	0.93348	3456.49	0.945421
3454.56	0.933075	3454.56	0.945058
3452.64	0.932689	3452.64	0.944723
3450.71	0.932296	3450.71	0.944361
3448.78	0.931988	3448.78	0.94409
3446.85	0.931722	3446.85	0.943901
3444.92	0.931378	3444.92	0.943593
3442.99	0.930979	3442.99	0.943209
3441.06	0.930547	3441.06	0.94282
3439.13	0.930149	3439.13	0.942407
3437.21	0.929907	3437.21	0.942078
3435.28	0.929745	3435.28	0.941797
3433.35	0.929554	3433.35	0.941493
3431.42	0.92935	3431.42	0.941283
3429.49	0.92916	3429.49	0.941157
3427.56	0.928951	3427.56	0.940946
3425.63	0.928676	3425.63	0.940643
3423.7	0.928418	3423.7	0.940402
3421.77	0.928262	3421.77	0.94029
3419.85	0.928062	3419.85	0.940143
3417.92	0.927707	3417.92	0.939838
3415.99	0.927341	3415.99	0.939488
3414.06	0.927107	3414.06	0.939197
3412.13	0.926966	3412.13	0.938975
3410.2	0.926753	3410.2	0.938777
3408.27	0.92642	3408.27	0.938526
3406.34	0.926081	3406.34	0.938252
3404.41	0.925782	3404.41	0.937974
3402.49	0.925533	3402.49	0.93765
3400.56	0.925341	3400.56	0.937349
3398.63	0.925157	3398.63	0.937127
3396.7	0.924956	3396.7	0.936942
3394.77	0.924735	3394.77	0.936824
3392.84	0.924497	3392.84	0.936768
3390.91	0.924256	3390.91	0.936654
3388.98	0.923991	3388.98	0.93638
3387.06	0.923703	3387.06	0.935989
3385.13	0.923421	3385.13	0.935655
3383.2	0.923129	3383.2	0.935438
3381.27	0.92279	3381.27	0.935207
3379.34	0.922454	3379.34	0.934899
3377.41	0.92223	3377.41	0.934624
3375.48	0.922113	3375.48	0.934479
3373.55	0.921966	3373.55	0.934385
3371.62	0.921693	3371.62	0.934204
3369.7	0.921377	3369.7	0.933939
3367.77	0.92112	3367.77	0.933636
3365.84	0.92088	3365.84	0.933298
3363.91	0.920651	3363.91	0.932993
3361.98	0.920436	3361.98	0.932815
3360.05	0.920184	3360.05	0.932713
3358.12	0.919951	3358.12	0.932538
3356.19	0.919738	3356.19	0.932256
3354.26	0.919444	3354.26	0.931934
3352.34	0.919139	3352.34	0.931599
3350.41	0.918925	3350.41	0.931313
3348.48	0.918744	3348.48	0.931156
3346.55	0.918524	3346.55	0.931045
3344.62	0.91828	3344.62	0.930857
3342.69	0.918071	3342.69	0.93063
3340.76	0.917904	3340.76	0.930449
3338.83	0.917738	3338.83	0.930326
3336.91	0.917579	3336.91	0.930231
3334.98	0.917447	3334.98	0.930144
3333.05	0.917378	3333.05	0.930126
3331.12	0.917394	3331.12	0.930175
3329.19	0.917408	3329.19	0.930182
3327.26	0.917368	3327.26	0.930132
3325.33	0.917322	3325.33	0.93009
3323.4	0.917315	3323.4	0.930071
3321.47	0.91734	3321.47	0.930075
3319.55	0.917366	3319.55	0.930113
3317.62	0.917376	3317.62	0.930189
3315.69	0.91736	3315.69	0.93028
3313.76	0.91732	3313.76	0.930344
3311.83	0.91726	3311.83	0.930347
3309.9	0.917234	3309.9	0.930324
3307.97	0.917296	3307.97	0.930367
3306.04	0.917328	3306.04	0.930439
3304.11	0.917225	3304.11	0.930427
3302.19	0.917123	3302.19	0.930373
3300.26	0.917152	3300.26	0.930402
3298.33	0.917179	3298.33	0.930518
3296.4	0.91707	3296.4	0.93058
3294.47	0.916974	3294.47	0.930546
3292.54	0.917007	3292.54	0.930517
3290.61	0.917062	3290.61	0.930536
3288.68	0.917054	3288.68	0.930604
3286.76	0.916955	3286.76	0.930657
3284.83	0.91688	3284.83	0.93065
3282.9	0.916965	3282.9	0.93065
3280.97	0.917103	3280.97	0.930657
3279.04	0.917214	3279.04	0.930669
3277.11	0.917338	3277.11	0.930749
3275.18	0.917465	3275.18	0.930906
3273.25	0.917596	3273.25	0.931113
3271.32	0.917738	3271.32	0.931318
3269.4	0.917875	3269.4	0.931465
3267.47	0.918081	3267.47	0.931611
3265.54	0.918418	3265.54	0.931881
3263.61	0.918751	3263.61	0.932224
3261.68	0.918992	3261.68	0.932515
3259.75	0.919212	3259.75	0.932772
3257.82	0.919453	3257.82	0.93301
3255.89	0.919715	3255.89	0.933245
3253.96	0.919978	3253.96	0.933524
3252.04	0.920227	3252.04	0.933797
3250.11	0.920499	3250.11	0.934017
3248.18	0.920814	3248.18	0.934267
3246.25	0.921171	3246.25	0.934641
3244.32	0.921518	3244.32	0.935044
3242.39	0.921757	3242.39	0.935273
3240.46	0.92192	3240.46	0.935387
3238.53	0.922155	3238.53	0.935616
3236.61	0.922476	3236.61	0.935976
3234.68	0.922773	3234.68	0.936306
3232.75	0.923043	3232.75	0.936575
3230.82	0.923314	3230.82	0.936881
3228.89	0.923579	3228.89	0.937228
3226.96	0.923838	3226.96	0.937523
3225.03	0.924058	3225.03	0.937736
3223.1	0.924252	3223.1	0.937931
3221.17	0.924501	3221.17	0.938212
3219.25	0.924874	3219.25	0.938621
3217.32	0.925297	3217.32	0.939057
3215.39	0.925567	3215.39	0.939393
3213.46	0.925655	3213.46	0.93958
3211.53	0.925728	3211.53	0.939666
3209.6	0.925898	3209.6	0.939773
3207.67	0.926139	3207.67	0.939948
3205.74	0.926361	3205.74	0.940173
3203.81	0.926568	3203.81	0.940451
3201.89	0.926861	3201.89	0.940776
3199.96	0.92724	3199.96	0.941125
3198.03	0.927594	3198.03	0.941484
3196.1	0.927862	3196.1	0.94177
3194.17	0.928043	3194.17	0.941922
3192.24	0.928213	3192.24	0.942066
3190.31	0.928451	3190.31	0.942336
3188.38	0.92871	3188.38	0.942654
3186.46	0.929004	3186.46	0.942956
3184.53	0.929356	3184.53	0.943292
3182.6	0.929637	3182.6	0.943609
3180.67	0.929838	3180.67	0.943862
3178.74	0.930087	3178.74	0.944113
3176.81	0.930436	3176.81	0.944382
3174.88	0.930812	3174.88	0.944661
3172.95	0.931065	3172.95	0.944903
3171.02	0.931214	3171.02	0.945083
3169.1	0.931471	3169.1	0.945283
3167.17	0.931819	3167.17	0.945554
3165.24	0.932046	3165.24	0.945855
3163.31	0.932165	3163.31	0.946126
3161.38	0.93236	3161.38	0.946392
3159.45	0.932701	3159.45	0.946701
3157.52	0.933076	3157.52	0.947006
3155.59	0.933372	3155.59	0.947264
3153.66	0.933621	3153.66	0.947514
3151.74	0.933856	3151.74	0.947779
3149.81	0.934031	3149.81	0.948014
3147.88	0.934204	3147.88	0.948213
3145.95	0.934454	3145.95	0.948404
3144.02	0.934736	3144.02	0.948587
3142.09	0.934999	3142.09	0.948818
3140.16	0.93524	3140.16	0.949107
3138.23	0.935446	3138.23	0.949381
3136.31	0.93564	3136.31	0.949605
3134.38	0.935876	3134.38	0.949805
3132.45	0.936108	3132.45	0.950004
3130.52	0.93628	3130.52	0.950209
3128.59	0.936465	3128.59	0.950436
3126.66	0.936717	3126.66	0.950675
3124.73	0.937021	3124.73	0.950901
3122.8	0.937306	3122.8	0.95112
3120.87	0.937472	3120.87	0.951325
3118.95	0.937538	3118.95	0.951508
3117.02	0.937637	3117.02	0.95169
3115.09	0.937842	3115.09	0.951879
3113.16	0.938073	3113.16	0.952055
3111.23	0.93828	3111.23	0.952243
3109.3	0.938528	3109.3	0.952444
3107.37	0.93879	3107.37	0.952615
3105.44	0.938964	3105.44	0.952784
3103.51	0.939072	3103.51	0.952976
3101.59	0.939211	3101.59	0.953143
3099.66	0.939353	3099.66	0.953249
3097.73	0.939466	3097.73	0.95332
3095.8	0.939614	3095.8	0.953429
3093.87	0.939779	3093.87	0.953587
3091.94	0.939917	3091.94	0.953787
3090.01	0.94004	3090.01	0.95402
3088.08	0.940082	3088.08	0.954178
3086.16	0.940076	3086.16	0.95424
3084.23	0.940205	3084.23	0.954349
3082.3	0.940439	3082.3	0.954524
3080.37	0.940613	3080.37	0.954663
3078.44	0.940755	3078.44	0.95479
3076.51	0.940958	3076.51	0.954984
3074.58	0.941173	3074.58	0.95521
3072.65	0.941283	3072.65	0.955385
3070.72	0.941348	3070.72	0.955527
3068.8	0.941542	3068.8	0.955719
3066.87	0.941824	3066.87	0.955954
3064.94	0.942021	3064.94	0.956148
3063.01	0.942107	3063.01	0.956275
3061.08	0.942243	3061.08	0.956389
3059.15	0.942496	3059.15	0.956562
3057.22	0.94271	3057.22	0.95678
3055.29	0.942813	3055.29	0.956951
3053.36	0.942929	3053.36	0.957059
3051.44	0.943145	3051.44	0.957199
3049.51	0.943376	3049.51	0.957382
3047.58	0.943518	3047.58	0.957532
3045.65	0.943637	3045.65	0.957655
3043.72	0.943809	3043.72	0.957727
3041.79	0.943965	3041.79	0.95774
3039.86	0.944071	3039.86	0.957798
3037.93	0.94418	3037.93	0.957909
3036.01	0.944294	3036.01	0.957979
3034.08	0.944379	3034.08	0.957989
3032.15	0.944464	3032.15	0.957991
3030.22	0.944575	3030.22	0.95804
3028.29	0.944677	3028.29	0.958128
3026.36	0.944747	3026.36	0.958188
3024.43	0.944809	3024.43	0.958234
3022.5	0.944904	3022.5	0.958349
3020.57	0.945081	3020.57	0.958538
3018.65	0.945319	3018.65	0.958714
3016.72	0.945538	3016.72	0.958838
3014.79	0.945721	3014.79	0.958981
3012.86	0.945876	3012.86	0.959131
3010.93	0.945997	3010.93	0.959239
3009	0.946098	3009	0.959366
3007.07	0.946206	3007.07	0.959499
3005.14	0.946344	3005.14	0.959559
3003.21	0.946452	3003.21	0.95958
3001.29	0.946489	3001.29	0.959635
2999.36	0.946536	2999.36	0.959748
2997.43	0.946608	2997.43	0.95988
2995.5	0.946653	2995.5	0.95997
2993.57	0.946712	2993.57	0.960029
2991.64	0.946789	2991.64	0.960093
2989.71	0.946778	2989.71	0.960177
2987.78	0.946692	2987.78	0.960249
2985.86	0.946643	2985.86	0.96021
2983.93	0.94662	2983.93	0.960055
2982	0.946537	2982	0.959871
2980.07	0.946359	2980.07	0.959688
2978.14	0.94606	2978.14	0.959447
2976.21	0.945613	2976.21	0.959019
2974.28	0.944989	2974.28	0.958262
2972.35	0.944192	2972.35	0.957231
2970.42	0.943505	2970.42	0.956404
2968.5	0.943227	2968.5	0.956198
2966.57	0.943139	2966.57	0.956331
2964.64	0.942939	2964.64	0.956369
2962.71	0.942664	2962.71	0.956245
2960.78	0.942395	2960.78	0.956031
2958.85	0.942175	2958.85	0.955828
2956.92	0.942047	2956.92	0.955695
2954.99	0.942013	2954.99	0.955577
2953.06	0.942058	2953.06	0.955413
2951.14	0.942094	2951.14	0.955202
2949.21	0.942003	2949.21	0.954903
2947.28	0.94176	2947.28	0.95443
2945.35	0.941389	2945.35	0.953808
2943.42	0.940898	2943.42	0.953139
2941.49	0.940246	2941.49	0.952386
2939.56	0.939377	2939.56	0.951406
2937.63	0.938332	2937.63	0.950182
2935.71	0.937228	2935.71	0.948825
2933.78	0.936129	2933.78	0.947403
2931.85	0.93498	2931.85	0.94585
2929.92	0.933648	2929.92	0.944054
2927.99	0.932076	2927.99	0.941995
2926.06	0.930347	2926.06	0.939672
2924.13	0.928553	2924.13	0.937065
2922.2	0.926717	2922.2	0.934253
2920.27	0.924877	2920.27	0.931431
2918.35	0.923299	2918.35	0.928924
2916.42	0.922474	2916.42	0.927235
2914.49	0.922747	2914.49	0.926807
2912.56	0.92398	2912.56	0.927635
2910.63	0.925692	2910.63	0.929317
2908.7	0.927411	2908.7	0.931319
2906.77	0.928831	2906.77	0.93316
2904.84	0.929883	2904.84	0.934645
2902.91	0.930715	2902.91	0.935874
2900.99	0.93148	2900.99	0.936944
2899.06	0.932219	2899.06	0.937868
2897.13	0.93295	2897.13	0.938717
2895.2	0.93367	2895.2	0.939576
2893.27	0.93431	2893.27	0.940426
2891.34	0.934872	2891.34	0.941222
2889.41	0.935499	2889.41	0.94204
2887.48	0.936228	2887.48	0.942986
2885.55	0.936914	2885.55	0.943961
2883.63	0.937483	2883.63	0.944827
2881.7	0.93801	2881.7	0.94565
2879.77	0.938543	2879.77	0.946494
2877.84	0.939038	2877.84	0.94729
2875.91	0.939478	2875.91	0.948033
2873.98	0.939882	2873.98	0.948727
2872.05	0.940198	2872.05	0.949326
2870.12	0.94041	2870.12	0.94986
2868.2	0.940601	2868.2	0.950317
2866.27	0.940754	2866.27	0.950579
2864.34	0.940736	2864.34	0.950591
2862.41	0.94052	2862.41	0.950295
2860.48	0.940098	2860.48	0.949565
2858.55	0.939291	2858.55	0.948272
2856.62	0.937964	2856.62	0.94629
2854.69	0.93614	2854.69	0.943482
2852.76	0.933981	2852.76	0.939928
2850.84	0.932	2850.84	0.936363
2848.91	0.930984	2848.91	0.934149
2846.98	0.931459	2846.98	0.934339
2845.05	0.933295	2845.05	0.936754
2843.12	0.935793	2843.12	0.940226
2841.19	0.938203	2841.19	0.943636
2839.26	0.940197	2839.26	0.946532
2837.33	0.941821	2837.33	0.948905
2835.4	0.943172	2835.4	0.950786
2833.48	0.944283	2833.48	0.952256
2831.55	0.945197	2831.55	0.953459
2829.62	0.945956	2829.62	0.954457
2827.69	0.946588	2827.69	0.955257
2825.76	0.947105	2825.76	0.955874
2823.83	0.947527	2823.83	0.956372
2821.9	0.947947	2821.9	0.956889
2819.97	0.948402	2819.97	0.957473
2818.05	0.94881	2818.05	0.958029
2816.12	0.949124	2816.12	0.95847
2814.19	0.94939	2814.19	0.958821
2812.26	0.949696	2812.26	0.95917
2810.33	0.950021	2810.33	0.959539
2808.4	0.950274	2808.4	0.959885
2806.47	0.95048	2806.47	0.960192
2804.54	0.950669	2804.54	0.960449
2802.61	0.950838	2802.61	0.960669
2800.69	0.951072	2800.69	0.96091
2798.76	0.95139	2798.76	0.961169
2796.83	0.951655	2796.83	0.961389
2794.9	0.951826	2794.9	0.961566
2792.97	0.951951	2792.97	0.961719
2791.04	0.952053	2791.04	0.961889
2789.11	0.952204	2789.11	0.962119
2787.18	0.952466	2787.18	0.96238
2785.25	0.952769	2785.25	0.962627
2783.33	0.952964	2783.33	0.962812
2781.4	0.953023	2781.4	0.962914
2779.47	0.953078	2779.47	0.963022
2777.54	0.953205	2777.54	0.963203
2775.61	0.95335	2775.61	0.963398
2773.68	0.95347	2773.68	0.963549
2771.75	0.953607	2771.75	0.963691
2769.82	0.953772	2769.82	0.96386
2767.9	0.953907	2767.9	0.963999
2765.97	0.954018	2765.97	0.964084
2764.04	0.954131	2764.04	0.964192
2762.11	0.954214	2762.11	0.964343
2760.18	0.954293	2760.18	0.964469
2758.25	0.954442	2758.25	0.964564
2756.32	0.954622	2756.32	0.964659
2754.39	0.954727	2754.39	0.964762
2752.46	0.954769	2752.46	0.964873
2750.54	0.954851	2750.54	0.964999
2748.61	0.954994	2748.61	0.965148
2746.68	0.955103	2746.68	0.965276
2744.75	0.955125	2744.75	0.965331
2742.82	0.955116	2742.82	0.965371
2740.89	0.955162	2740.89	0.965437
2738.96	0.955284	2738.96	0.965488
2737.03	0.955429	2737.03	0.965526
2735.1	0.955526	2735.1	0.965593
2733.18	0.955556	2733.18	0.965676
2731.25	0.955582	2731.25	0.965719
2729.32	0.955673	2729.32	0.965769
2727.39	0.955789	2727.39	0.965889
2725.46	0.955859	2725.46	0.966026
2723.53	0.955915	2723.53	0.966118
2721.6	0.95601	2721.6	0.966156
2719.67	0.956097	2719.67	0.966176
2717.75	0.956148	2717.75	0.96623
2715.82	0.956195	2715.82	0.966308
2713.89	0.956237	2713.89	0.966391
2711.96	0.956282	2711.96	0.966499
2710.03	0.956384	2710.03	0.966613
2708.1	0.956554	2708.1	0.966686
2706.17	0.956706	2706.17	0.966715
2704.24	0.956751	2704.24	0.966744
2702.31	0.956753	2702.31	0.966828
2700.39	0.956821	2700.39	0.966951
2698.46	0.956921	2698.46	0.967058
2696.53	0.957033	2696.53	0.967164
2694.6	0.95715	2694.6	0.967239
2692.67	0.957209	2692.67	0.967264
2690.74	0.957244	2690.74	0.967342
2688.81	0.957296	2688.81	0.967473
2686.88	0.957323	2686.88	0.967568
2684.95	0.957369	2684.95	0.967645
2683.03	0.957489	2683.03	0.967712
2681.1	0.957616	2681.1	0.967731
2679.17	0.957683	2679.17	0.967753
2677.24	0.957724	2677.24	0.967834
2675.31	0.957802	2675.31	0.967942
2673.38	0.95789	2673.38	0.96802
2671.45	0.95794	2671.45	0.968062
2669.52	0.957981	2669.52	0.968091
2667.6	0.958011	2667.6	0.968083
2665.67	0.957975	2665.67	0.967988
2663.74	0.957886	2663.74	0.967822
2661.81	0.957801	2661.81	0.96767
2659.88	0.957763	2659.88	0.967622
2657.95	0.957779	2657.95	0.967684
2656.02	0.957794	2656.02	0.967762
2654.09	0.957803	2654.09	0.967799
2652.16	0.957878	2652.16	0.967842
2650.24	0.958009	2650.24	0.967882
2648.31	0.958131	2648.31	0.967869
2646.38	0.958238	2646.38	0.967885
2644.45	0.95835	2644.45	0.968007
2642.52	0.95846	2642.52	0.968149
2640.59	0.958564	2640.59	0.968261
2638.66	0.958703	2638.66	0.968401
2636.73	0.95885	2636.73	0.968554
2634.8	0.958929	2634.8	0.968636
2632.88	0.958968	2632.88	0.968674
2630.95	0.959043	2630.95	0.968784
2629.02	0.959187	2629.02	0.969
2627.09	0.959382	2627.09	0.969224
2625.16	0.959539	2625.16	0.969359
2623.23	0.959623	2623.23	0.969428
2621.3	0.959713	2621.3	0.969474
2619.37	0.959843	2619.37	0.969502
2617.45	0.959971	2617.45	0.969568
2615.52	0.960106	2615.52	0.969705
2613.59	0.960284	2613.59	0.969862
2611.66	0.960471	2611.66	0.969986
2609.73	0.960604	2609.73	0.970087
2607.8	0.960684	2607.8	0.970223
2605.87	0.96074	2605.87	0.970338
2603.94	0.960788	2603.94	0.970377
2602.01	0.960833	2602.01	0.970435
2600.09	0.960852	2600.09	0.970507
2598.16	0.960894	2598.16	0.97055
2596.23	0.961035	2596.23	0.970652
2594.3	0.961152	2594.3	0.970735
2592.37	0.961148	2592.37	0.970712
2590.44	0.961198	2590.44	0.970745
2588.51	0.961363	2588.51	0.970893
2586.58	0.961483	2586.58	0.971012
2584.65	0.961491	2584.65	0.971047
2582.73	0.961491	2582.73	0.971063
2580.8	0.961611	2580.8	0.971141
2578.87	0.961786	2578.87	0.971294
2576.94	0.961868	2576.94	0.971403
2575.01	0.961918	2575.01	0.971434
2573.08	0.962053	2573.08	0.971519
2571.15	0.962181	2571.15	0.97167
2569.22	0.962191	2569.22	0.971734
2567.3	0.962119	2567.3	0.971696
2565.37	0.962067	2565.37	0.971679
2563.44	0.96211	2563.44	0.971719
2561.51	0.962202	2561.51	0.971768
2559.58	0.96227	2559.58	0.971869
2557.65	0.962362	2557.65	0.972077
2555.72	0.96248	2555.72	0.972252
2553.79	0.962517	2553.79	0.972239
2551.86	0.962492	2551.86	0.972111
2549.94	0.962584	2549.94	0.972083
2548.01	0.96281	2548.01	0.972246
2546.08	0.962987	2546.08	0.972447
2544.15	0.963055	2544.15	0.972563
2542.22	0.963094	2542.22	0.972624
2540.29	0.963111	2540.29	0.9726
2538.36	0.963071	2538.36	0.97252
2536.43	0.96302	2536.43	0.97256
2534.5	0.962973	2534.5	0.972641
2532.58	0.962938	2532.58	0.972571
2530.65	0.962975	2530.65	0.972474
2528.72	0.963041	2528.72	0.9725
2526.79	0.963082	2526.79	0.972575
2524.86	0.963115	2524.86	0.972623
2522.93	0.963154	2522.93	0.972697
2521	0.963263	2521	0.972841
2519.07	0.963438	2519.07	0.972998
2517.15	0.963574	2517.15	0.973082
2515.22	0.963644	2515.22	0.973066
2513.29	0.963667	2513.29	0.973058
2511.36	0.963656	2511.36	0.973126
2509.43	0.963634	2509.43	0.973189
2507.5	0.963598	2507.5	0.973201
2505.57	0.963572	2505.57	0.973213
2503.64	0.963668	2503.64	0.973322
2501.71	0.963917	2501.71	0.973511
2499.79	0.96417	2499.79	0.973633
2497.86	0.964203	2497.86	0.973578
2495.93	0.963942	2495.93	0.97336
2494	0.963588	2494	0.973153
2492.07	0.963467	2492.07	0.973158
2490.14	0.963675	2490.14	0.973341
2488.21	0.963963	2488.21	0.973504
2486.28	0.964112	2486.28	0.973594
2484.35	0.964131	2484.35	0.973673
2482.43	0.964113	2482.43	0.973739
2480.5	0.964178	2480.5	0.973784
2478.57	0.964312	2478.57	0.973796
2476.64	0.964382	2476.64	0.973754
2474.71	0.96436	2474.71	0.973694
2472.78	0.964342	2472.78	0.973636
2470.85	0.964383	2470.85	0.973617
2468.92	0.964389	2468.92	0.973655
2467	0.964285	2467	0.97366
2465.07	0.964166	2465.07	0.97359
2463.14	0.964157	2463.14	0.973568
2461.21	0.964271	2461.21	0.973619
2459.28	0.964388	2459.28	0.973591
2457.35	0.964372	2457.35	0.97348
2455.42	0.964283	2455.42	0.973448
2453.49	0.964252	2453.49	0.973536
2451.56	0.964229	2451.56	0.97364
2449.64	0.96415	2449.64	0.973677
2447.71	0.964059	2447.71	0.973648
2445.78	0.964072	2445.78	0.973619
2443.85	0.964263	2443.85	0.973678
2441.92	0.964498	2441.92	0.973866
2439.99	0.964644	2439.99	0.974102
2438.06	0.964738	2438.06	0.974245
2436.13	0.964828	2436.13	0.974294
2434.2	0.964907	2434.2	0.974337
2432.28	0.964962	2432.28	0.97439
2430.35	0.965014	2430.35	0.974469
2428.42	0.965072	2428.42	0.974555
2426.49	0.965074	2426.49	0.974596
2424.56	0.96505	2424.56	0.974638
2422.63	0.965087	2422.63	0.974693
2420.7	0.965141	2420.7	0.974686
2418.77	0.965166	2418.77	0.974636
2416.85	0.965177	2416.85	0.974615
2414.92	0.965192	2414.92	0.974635
2412.99	0.965247	2412.99	0.974692
2411.06	0.965317	2411.06	0.97477
2409.13	0.965375	2409.13	0.974842
2407.2	0.965438	2407.2	0.974902
2405.27	0.965511	2405.27	0.974956
2403.34	0.965594	2403.34	0.974991
2401.41	0.965639	2401.41	0.974986
2399.49	0.965625	2399.49	0.974958
2397.56	0.965625	2397.56	0.974946
2395.63	0.96565	2395.63	0.974991
2393.7	0.965668	2393.7	0.975109
2391.77	0.965661	2391.77	0.975227
2389.84	0.965631	2389.84	0.975311
2387.91	0.965612	2387.91	0.975457
2385.98	0.965608	2385.98	0.97572
2384.05	0.965602	2384.05	0.976
2382.13	0.965602	2382.13	0.976224
2380.2	0.965591	2380.2	0.976493
2378.27	0.96554	2378.27	0.976906
2376.34	0.965478	2376.34	0.977422
2374.41	0.965456	2374.41	0.977978
2372.48	0.96548	2372.48	0.97859
2370.55	0.965486	2370.55	0.979295
2368.62	0.965224	2368.62	0.979923
2366.7	0.96457	2366.7	0.980254
2364.77	0.964293	2364.77	0.980797
2362.84	0.964941	2362.84	0.98206
2360.91	0.965278	2360.91	0.982839
2358.98	0.964764	2358.98	0.982014
2357.05	0.964712	2357.05	0.98075
2355.12	0.965036	2355.12	0.980033
2353.19	0.965088	2353.19	0.979327
2351.26	0.965114	2351.26	0.978544
2349.34	0.965078	2349.34	0.97809
2347.41	0.964936	2347.41	0.97799
2345.48	0.964872	2345.48	0.978139
2343.55	0.964936	2343.55	0.978717
2341.62	0.964986	2341.62	0.979777
2339.69	0.96489	2339.69	0.980352
2337.76	0.964595	2337.76	0.979792
2335.83	0.96431	2335.83	0.978871
2333.9	0.964149	2333.9	0.978296
2331.98	0.964134	2331.98	0.978069
2330.05	0.964273	2330.05	0.978059
2328.12	0.96412	2328.12	0.977677
2326.19	0.96332	2326.19	0.976586
2324.26	0.962534	2324.26	0.975598
2322.33	0.962655	2322.33	0.97543
2320.4	0.963322	2320.4	0.975566
2318.47	0.963734	2318.47	0.975486
2316.55	0.96396	2316.55	0.97538
2314.62	0.964192	2314.62	0.975337
2312.69	0.964418	2312.69	0.975402
2310.76	0.964563	2310.76	0.975497
2308.83	0.964521	2308.83	0.975308
2306.9	0.964425	2306.9	0.974983
2304.97	0.964424	2304.97	0.97491
2303.04	0.964465	2303.04	0.974941
2301.11	0.964518	2301.11	0.974773
2299.19	0.964547	2299.19	0.974563
2297.26	0.964538	2297.26	0.974541
2295.33	0.964503	2295.33	0.974509
2293.4	0.964415	2293.4	0.974242
2291.47	0.964282	2291.47	0.973837
2289.54	0.964124	2289.54	0.973462
2287.61	0.964035	2287.61	0.97324
2285.68	0.964111	2285.68	0.973224
2283.75	0.964301	2283.75	0.973363
2281.83	0.964565	2281.83	0.973632
2279.9	0.964844	2279.9	0.973888
2277.97	0.965013	2277.97	0.97396
2276.04	0.965063	2276.04	0.974039
2274.11	0.965052	2274.11	0.974293
2272.18	0.96499	2272.18	0.97447
2270.25	0.964991	2270.25	0.974399
2268.32	0.965201	2268.32	0.974409
2266.4	0.965475	2266.4	0.974792
2264.47	0.965652	2264.47	0.975239
2262.54	0.965765	2262.54	0.975314
2260.61	0.965725	2260.61	0.975012
2258.68	0.965556	2258.68	0.974695
2256.75	0.96552	2256.75	0.97469
2254.82	0.965679	2254.82	0.974912
2252.89	0.965808	2252.89	0.974937
2250.96	0.965769	2250.96	0.974658
2249.04	0.965794	2249.04	0.974514
2247.11	0.966018	2247.11	0.974646
2245.18	0.966089	2245.18	0.97474
2243.25	0.965888	2243.25	0.974753
2241.32	0.965743	2241.32	0.974823
2239.39	0.965715	2239.39	0.974849
2237.46	0.965747	2237.46	0.974695
2235.53	0.965915	2235.53	0.974591
2233.6	0.966114	2233.6	0.974765
2231.68	0.966249	2231.68	0.975046
2229.75	0.966331	2229.75	0.975263
2227.82	0.966306	2227.82	0.975349
2225.89	0.966121	2225.89	0.97524
2223.96	0.965977	2223.96	0.975076
2222.03	0.966094	2222.03	0.975047
2220.1	0.966212	2220.1	0.975051
2218.17	0.966173	2218.17	0.974951
2216.25	0.966208	2216.25	0.97496
2214.32	0.966348	2214.32	0.975316
2212.39	0.966438	2212.39	0.975725
2210.46	0.966396	2210.46	0.975798
2208.53	0.966265	2208.53	0.97585
2206.6	0.966047	2206.6	0.976093
2204.67	0.965762	2204.67	0.976066
2202.74	0.965662	2202.74	0.975706
2200.81	0.965829	2200.81	0.975276
2198.89	0.966061	2198.89	0.974747
2196.96	0.966211	2196.96	0.974184
2195.03	0.966248	2195.03	0.973909
2193.1	0.966292	2193.1	0.974185
2191.17	0.966445	2191.17	0.974686
2189.24	0.96638	2189.24	0.97474
2187.31	0.965903	2187.31	0.974522
2185.38	0.965578	2185.38	0.974689
2183.45	0.965887	2183.45	0.975322
2181.53	0.966563	2181.53	0.976099
2179.6	0.967008	2179.6	0.976597
2177.67	0.967155	2177.67	0.976752
2175.74	0.967225	2175.74	0.976531
2173.81	0.966888	2173.81	0.975605
2171.88	0.966152	2171.88	0.974566
2169.95	0.965672	2169.95	0.974295
2168.02	0.965569	2168.02	0.97433
2166.1	0.965342	2166.1	0.973875
2164.17	0.964767	2164.17	0.973107
2162.24	0.964736	2162.24	0.97302
2160.31	0.96664	2160.31	0.97503
2158.38	0.969754	2158.38	0.978775
2156.45	0.971429	2156.45	0.981036
2154.52	0.971243	2154.52	0.980695
2152.59	0.970519	2152.59	0.979621
2150.66	0.969868	2150.66	0.979059
2148.74	0.96941	2148.74	0.978842
2146.81	0.96934	2146.81	0.978529
2144.88	0.969625	2144.88	0.978159
2142.95	0.969838	2142.95	0.978068
2141.02	0.969612	2141.02	0.97816
2139.09	0.969179	2139.09	0.978069
2137.16	0.969128	2137.16	0.978036
2135.23	0.969629	2135.23	0.978518
2133.3	0.970159	2133.3	0.979042
2131.38	0.970197	2131.38	0.978961
2129.45	0.969835	2129.45	0.978494
2127.52	0.96944	2127.52	0.978054
2125.59	0.969115	2125.59	0.97772
2123.66	0.968735	2123.66	0.977402
2121.73	0.968373	2121.73	0.977061
2119.8	0.968226	2119.8	0.976811
2117.87	0.968141	2117.87	0.976598
2115.95	0.967953	2115.95	0.976314
2114.02	0.967811	2114.02	0.976135
2112.09	0.967691	2112.09	0.976151
2110.16	0.967493	2110.16	0.976179
2108.23	0.967329	2108.23	0.976123
2106.3	0.967308	2106.3	0.976185
2104.37	0.967473	2104.37	0.976412
2102.44	0.967758	2102.44	0.976515
2100.51	0.968002	2100.51	0.976462
2098.59	0.968126	2098.59	0.976462
2096.66	0.968205	2096.66	0.976601
2094.73	0.968261	2094.73	0.97679
2092.8	0.968195	2092.8	0.976835
2090.87	0.968009	2090.87	0.976681
2088.94	0.967805	2088.94	0.976423
2087.01	0.967648	2087.01	0.976163
2085.08	0.967496	2085.08	0.975913
2083.15	0.967311	2083.15	0.975634
2081.23	0.967196	2081.23	0.975421
2079.3	0.967202	2079.3	0.9754
2077.37	0.967193	2077.37	0.97555
2075.44	0.967093	2075.44	0.975748
2073.51	0.967077	2073.51	0.975928
2071.58	0.967273	2071.58	0.976103
2069.65	0.967573	2069.65	0.976287
2067.72	0.967879	2067.72	0.976463
2065.8	0.968047	2065.8	0.976559
2063.87	0.96791	2063.87	0.976575
2061.94	0.967687	2061.94	0.976639
2060.01	0.967589	2060.01	0.976578
2058.08	0.967527	2058.08	0.976145
2056.15	0.967639	2056.15	0.975802
2054.22	0.967773	2054.22	0.975642
2052.29	0.967219	2052.29	0.974895
2050.36	0.966374	2050.36	0.974107
2048.44	0.966561	2048.44	0.974557
2046.51	0.967622	2046.51	0.975656
2044.58	0.968296	2044.58	0.976302
2042.65	0.968315	2042.65	0.976579
2040.72	0.968062	2040.72	0.976538
2038.79	0.967839	2038.79	0.976053
2036.86	0.968108	2036.86	0.975642
2034.93	0.969039	2034.93	0.975905
2033	0.969991	2033	0.976743
2031.08	0.970224	2031.08	0.977575
2029.15	0.96974	2029.15	0.977948
2027.22	0.969309	2027.22	0.977927
2025.29	0.969455	2025.29	0.977703
2023.36	0.969759	2023.36	0.977484
2021.43	0.969837	2021.43	0.977683
2019.5	0.969877	2019.5	0.978247
2017.57	0.969905	2017.57	0.978641
2015.65	0.969877	2015.65	0.978659
2013.72	0.970039	2013.72	0.978686
2011.79	0.970133	2011.79	0.978749
2009.86	0.969951	2009.86	0.978447
2007.93	0.970206	2007.93	0.978257
2006	0.97085	2006	0.978624
2004.07	0.970891	2004.07	0.978807
2002.14	0.970337	2002.14	0.978532
2000.21	0.969802	2000.21	0.978283
1998.29	0.969529	1998.29	0.978134
1996.36	0.969708	1996.36	0.978021
1994.43	0.970181	1994.43	0.978103
1992.5	0.97018	1992.5	0.978192
1990.57	0.969566	1990.57	0.977932
1988.64	0.96913	1988.64	0.977535
1986.71	0.969081	1986.71	0.977262
1984.78	0.968962	1984.78	0.97697
1982.85	0.968508	1982.85	0.976387
1980.93	0.968115	1980.93	0.97579
1979	0.968696	1979	0.976263
1977.07	0.9703	1977.07	0.977913
1975.14	0.971627	1975.14	0.979208
1973.21	0.972	1973.21	0.979605
1971.28	0.971697	1971.28	0.979645
1969.35	0.971187	1969.35	0.979507
1967.42	0.971	1967.42	0.979222
1965.5	0.971083	1965.5	0.979026
1963.57	0.971259	1963.57	0.979296
1961.64	0.971822	1961.64	0.980125
1959.71	0.972702	1959.71	0.981013
1957.78	0.973231	1957.78	0.981218
1955.85	0.972825	1955.85	0.980533
1953.92	0.971772	1953.92	0.979664
1951.99	0.970977	1951.99	0.979332
1950.06	0.970733	1950.06	0.979359
1948.14	0.970746	1948.14	0.979312
1946.21	0.970979	1946.21	0.979273
1944.28	0.971493	1944.28	0.979548
1942.35	0.971779	1942.35	0.979829
1940.42	0.971441	1940.42	0.97959
1938.49	0.971126	1938.49	0.979228
1936.56	0.971247	1936.56	0.979207
1934.63	0.971356	1934.63	0.979321
1932.7	0.971157	1932.7	0.979275
1930.78	0.970943	1930.78	0.979173
1928.85	0.970947	1928.85	0.979224
1926.92	0.971153	1926.92	0.979439
1924.99	0.971418	1924.99	0.979659
1923.06	0.971488	1923.06	0.979623
1921.13	0.971411	1921.13	0.979381
1919.2	0.971382	1919.2	0.979258
1917.27	0.971201	1917.27	0.979177
1915.34	0.97081	1915.34	0.978939
1913.42	0.970545	1913.42	0.978716
1911.49	0.970609	1911.49	0.97867
1909.56	0.970882	1909.56	0.978725
1907.63	0.971054	1907.63	0.978741
1905.7	0.970994	1905.7	0.978665
1903.77	0.970767	1903.77	0.978545
1901.84	0.97054	1901.84	0.978416
1899.91	0.970511	1899.91	0.978287
1897.99	0.970656	1897.99	0.97831
1896.06	0.97076	1896.06	0.978512
1894.13	0.970754	1894.13	0.97864
1892.2	0.970791	1892.2	0.978699
1890.27	0.970891	1890.27	0.978768
1888.34	0.970868	1888.34	0.978641
1886.41	0.970771	1886.41	0.978428
1884.48	0.970721	1884.48	0.97834
1882.55	0.970619	1882.55	0.978334
1880.63	0.970496	1880.63	0.978398
1878.7	0.970488	1878.7	0.978482
1876.77	0.970593	1876.77	0.978551
1874.84	0.970705	1874.84	0.97866
1872.91	0.970831	1872.91	0.978901
1870.98	0.97118	1870.98	0.979347
1869.05	0.971543	1869.05	0.979623
1867.12	0.971298	1867.12	0.979266
1865.19	0.97081	1865.19	0.978772
1863.27	0.970672	1863.27	0.978581
1861.34	0.970821	1861.34	0.978581
1859.41	0.970923	1859.41	0.978577
1857.48	0.970836	1857.48	0.97854
1855.55	0.970732	1855.55	0.978529
1853.62	0.970745	1853.62	0.978555
1851.69	0.970773	1851.69	0.978635
1849.76	0.970808	1849.76	0.978875
1847.84	0.970988	1847.84	0.979285
1845.91	0.971282	1845.91	0.979687
1843.98	0.971366	1843.98	0.979692
1842.05	0.971084	1842.05	0.979196
1840.12	0.97084	1840.12	0.978781
1838.19	0.970796	1838.19	0.978681
1836.26	0.970766	1836.26	0.97871
1834.33	0.970746	1834.33	0.978764
1832.4	0.971029	1832.4	0.979068
1830.48	0.971551	1830.48	0.979544
1828.55	0.971594	1828.55	0.979491
1826.62	0.971144	1826.62	0.978992
1824.69	0.970767	1824.69	0.978533
1822.76	0.970566	1822.76	0.978189
1820.83	0.970494	1820.83	0.978087
1818.9	0.970606	1818.9	0.978276
1816.97	0.970783	1816.97	0.978493
1815.04	0.970785	1815.04	0.978511
1813.12	0.970687	1813.12	0.978507
1811.19	0.970569	1811.19	0.978469
1809.26	0.970345	1809.26	0.978161
1807.33	0.970098	1807.33	0.977763
1805.4	0.96996	1805.4	0.977558
1803.47	0.970008	1803.47	0.977647
1801.54	0.970119	1801.54	0.977818
1799.61	0.970046	1799.61	0.977726
1797.69	0.969884	1797.69	0.977508
1795.76	0.969861	1795.76	0.977488
1793.83	0.969968	1793.83	0.977645
1791.9	0.969873	1791.9	0.977446
1789.97	0.969375	1789.97	0.976646
1788.04	0.968896	1788.04	0.975991
1786.11	0.968723	1786.11	0.975814
1784.18	0.968738	1784.18	0.97584
1782.25	0.968737	1782.25	0.975807
1780.33	0.968622	1780.33	0.975608
1778.4	0.96835	1778.4	0.975255
1776.47	0.968168	1776.47	0.975063
1774.54	0.968288	1774.54	0.97513
1772.61	0.968413	1772.61	0.974988
1770.68	0.967889	1770.68	0.974051
1768.75	0.966921	1768.75	0.97272
1766.82	0.965987	1766.82	0.971448
1764.89	0.965299	1764.89	0.970501
1762.97	0.964735	1762.97	0.969767
1761.04	0.963922	1761.04	0.968773
1759.11	0.962973	1759.11	0.967637
1757.18	0.961896	1757.18	0.966318
1755.25	0.960658	1755.25	0.964791
1753.32	0.959669	1753.32	0.963709
1751.39	0.958899	1751.39	0.96312
1749.46	0.957806	1749.46	0.962222
1747.54	0.956247	1747.54	0.960652
1745.61	0.954774	1745.61	0.959074
1743.68	0.953641	1743.68	0.957813
1741.75	0.952712	1741.75	0.956783
1739.82	0.951753	1739.82	0.955845
1737.89	0.950963	1737.89	0.955268
1735.96	0.950894	1735.96	0.955765
1734.03	0.951471	1734.03	0.95745
1732.1	0.951323	1732.1	0.958144
1730.18	0.950201	1730.18	0.957269
1728.25	0.948931	1728.25	0.956196
1726.32	0.948115	1726.32	0.955639
1724.39	0.948127	1724.39	0.955874
1722.46	0.949092	1722.46	0.956858
1720.53	0.950915	1720.53	0.958544
1718.6	0.953941	1718.6	0.96142
1716.67	0.957304	1716.67	0.964653
1714.74	0.95849	1714.74	0.965817
1712.82	0.958564	1712.82	0.966033
1710.89	0.958719	1710.89	0.966483
1708.96	0.959168	1708.96	0.967325
1707.03	0.959866	1707.03	0.96851
1705.1	0.960364	1705.1	0.969575
1703.17	0.960414	1703.17	0.970163
1701.24	0.960366	1701.24	0.970831
1699.31	0.960167	1699.31	0.971567
1697.39	0.959353	1697.39	0.971292
1695.46	0.95774	1695.46	0.969912
1693.53	0.955995	1693.53	0.968467
1691.6	0.95478	1691.6	0.967735
1689.67	0.953816	1689.67	0.96746
1687.74	0.952949	1687.74	0.9673
1685.81	0.952417	1685.81	0.967408
1683.88	0.951655	1683.88	0.967285
1681.95	0.949917	1681.95	0.965937
1680.03	0.948105	1680.03	0.96442
1678.1	0.946628	1678.1	0.963324
1676.17	0.945505	1676.17	0.962725
1674.24	0.944493	1674.24	0.962333
1672.31	0.943521	1672.31	0.961898
1670.38	0.94251	1670.38	0.961387
1668.45	0.940897	1668.45	0.960247
1666.52	0.939098	1666.52	0.958833
1664.59	0.937728	1664.59	0.957952
1662.67	0.936555	1662.67	0.957464
1660.74	0.935144	1660.74	0.956687
1658.81	0.933739	1658.81	0.955794
1656.88	0.932755	1656.88	0.955359
1654.95	0.932494	1654.95	0.955792
1653.02	0.932649	1653.02	0.956771
1651.09	0.931649	1651.09	0.956204
1649.16	0.930709	1649.16	0.95554
1647.24	0.930517	1647.24	0.95555
1645.31	0.930015	1645.31	0.954926
1643.38	0.92901	1643.38	0.953756
1641.45	0.928396	1641.45	0.953093
1639.52	0.928365	1639.52	0.953097
1637.59	0.929021	1637.59	0.953841
1635.66	0.930173	1635.66	0.954886
1633.73	0.930314	1633.73	0.95463
1631.8	0.930006	1631.8	0.953973
1629.88	0.930391	1629.88	0.954069
1627.95	0.931429	1627.95	0.954854
1626.02	0.932446	1626.02	0.955686
1624.09	0.933526	1624.09	0.956482
1622.16	0.934623	1622.16	0.957054
1620.23	0.935253	1620.23	0.957228
1618.3	0.936152	1618.3	0.957801
1616.37	0.937641	1616.37	0.958781
1614.44	0.938369	1614.44	0.958934
1612.52	0.938631	1612.52	0.958787
1610.59	0.939282	1610.59	0.959117
1608.66	0.940168	1608.66	0.959729
1606.73	0.940824	1606.73	0.960133
1604.8	0.941289	1604.8	0.960389
1602.87	0.941788	1602.87	0.960699
1600.94	0.942249	1600.94	0.960931
1599.01	0.942613	1599.01	0.961104
1597.09	0.943024	1597.09	0.961425
1595.16	0.943525	1595.16	0.961844
1593.23	0.943936	1593.23	0.962092
1591.3	0.94416	1591.3	0.962142
1589.37	0.944271	1589.37	0.962177
1587.44	0.944335	1587.44	0.962266
1585.51	0.944393	1585.51	0.962403
1583.58	0.944407	1583.58	0.962517
1581.65	0.944364	1581.65	0.962585
1579.73	0.944434	1579.73	0.962837
1577.8	0.944829	1577.8	0.963488
1575.87	0.945098	1575.87	0.963905
1573.94	0.944623	1573.94	0.963434
1572.01	0.944269	1572.01	0.96316
1570.08	0.944424	1570.08	0.963499
1568.15	0.944391	1568.15	0.963634
1566.22	0.943944	1566.22	0.963315
1564.29	0.943504	1564.29	0.963101
1562.37	0.943251	1562.37	0.963221
1560.44	0.943726	1560.44	0.964179
1558.51	0.944689	1558.51	0.965543
1556.58	0.943662	1556.58	0.964674
1554.65	0.942126	1554.65	0.963439
1552.72	0.940929	1552.72	0.96265
1550.79	0.940046	1550.79	0.96216
1548.86	0.939274	1548.86	0.96177
1546.94	0.938706	1546.94	0.961686
1545.01	0.938686	1545.01	0.962378
1543.08	0.939204	1543.08	0.963774
1541.15	0.939861	1541.15	0.965046
1539.22	0.939416	1539.22	0.964416
1537.29	0.938198	1537.29	0.962888
1535.36	0.937733	1535.36	0.962321
1533.43	0.938196	1533.43	0.962564
1531.5	0.938659	1531.5	0.962643
1529.58	0.938918	1529.58	0.962654
1527.65	0.939639	1527.65	0.963214
1525.72	0.940685	1525.72	0.964044
1523.79	0.941608	1523.79	0.964828
1521.86	0.942436	1521.86	0.965569
1519.93	0.942715	1519.93	0.965634
1518	0.942714	1518	0.965365
1516.07	0.942795	1516.07	0.965069
1514.14	0.94279	1514.14	0.964672
1512.22	0.943074	1512.22	0.964752
1510.29	0.944014	1510.29	0.965692
1508.36	0.945822	1508.36	0.967392
1506.43	0.947437	1506.43	0.967947
1504.5	0.946972	1504.5	0.966485
1502.57	0.94645	1502.57	0.965638
1500.64	0.946642	1500.64	0.965678
1498.71	0.947407	1498.71	0.966218
1496.79	0.948134	1496.79	0.966472
1494.86	0.948292	1494.86	0.966108
1492.93	0.948487	1492.93	0.966024
1491	0.949315	1491	0.966692
1489.07	0.95019	1489.07	0.9672
1487.14	0.949962	1487.14	0.966302
1485.21	0.949279	1485.21	0.964983
1483.28	0.948776	1483.28	0.964086
1481.35	0.948357	1481.35	0.96344
1479.43	0.947839	1479.43	0.962646
1477.5	0.947158	1477.5	0.961328
1475.57	0.946056	1475.57	0.958949
1473.64	0.943998	1473.64	0.955193
1471.71	0.941216	1471.71	0.951473
1469.78	0.939225	1469.78	0.949768
1467.85	0.93821	1467.85	0.949485
1465.92	0.937651	1465.92	0.94965
1463.99	0.937046	1463.99	0.949279
1462.07	0.936538	1462.07	0.948714
1460.14	0.936701	1460.14	0.949288
1458.21	0.937597	1458.21	0.95138
1456.28	0.937805	1456.28	0.952632
1454.35	0.936877	1454.35	0.951763
1452.42	0.936153	1452.42	0.95094
1450.49	0.935922	1450.49	0.950638
1448.56	0.936137	1448.56	0.950738
1446.64	0.936404	1446.64	0.950791
1444.71	0.936402	1444.71	0.950534
1442.78	0.936301	1442.78	0.950272
1440.85	0.936219	1440.85	0.95018
1438.92	0.936307	1438.92	0.950346
1436.99	0.936674	1436.99	0.950701
1435.06	0.936697	1435.06	0.950505
1433.13	0.9363	1433.13	0.949894
1431.2	0.936073	1431.2	0.949553
1429.28	0.935936	1429.28	0.949353
1427.35	0.935682	1427.35	0.949106
1425.42	0.935632	1425.42	0.949191
1423.49	0.935818	1423.49	0.949594
1421.56	0.936059	1421.56	0.950073
1419.63	0.93662	1419.63	0.950978
1417.7	0.937021	1417.7	0.951715
1415.77	0.936627	1415.77	0.951456
1413.84	0.936114	1413.84	0.951093
1411.92	0.935827	1411.92	0.95108
1409.99	0.935648	1409.99	0.95117
1408.06	0.935584	1408.06	0.9513
1406.13	0.93578	1406.13	0.951689
1404.2	0.936046	1404.2	0.952094
1402.27	0.936167	1402.27	0.952249
1400.34	0.936432	1400.34	0.952567
1398.41	0.936907	1398.41	0.953138
1396.49	0.937223	1396.49	0.953441
1394.56	0.937223	1394.56	0.95318
1392.63	0.936867	1392.63	0.95244
1390.7	0.936361	1390.7	0.951615
1388.77	0.9359	1388.77	0.950836
1386.84	0.935147	1386.84	0.949622
1384.91	0.933781	1384.91	0.947732
1382.98	0.932144	1382.98	0.945636
1381.05	0.93061	1381.05	0.943665
1379.13	0.929453	1379.13	0.942056
1377.2	0.928871	1377.2	0.941023
1375.27	0.928774	1375.27	0.940439
1373.34	0.928687	1373.34	0.939757
1371.41	0.928483	1371.41	0.93899
1369.48	0.928508	1369.48	0.938574
1367.55	0.928673	1367.55	0.938342
1365.62	0.929005	1365.62	0.93843
1363.69	0.929975	1363.69	0.939487
1361.77	0.931235	1361.77	0.940969
1359.84	0.93197	1359.84	0.941721
1357.91	0.932384	1357.91	0.942016
1355.98	0.932789	1355.98	0.9423
1354.05	0.933246	1354.05	0.942726
1352.12	0.933811	1352.12	0.943369
1350.19	0.934486	1350.19	0.944148
1348.26	0.935117	1348.26	0.944879
1346.34	0.935582	1346.34	0.945475
1344.41	0.935952	1344.41	0.946002
1342.48	0.936397	1342.48	0.946624
1340.55	0.937004	1340.55	0.947439
1338.62	0.937435	1338.62	0.947997
1336.69	0.937449	1336.69	0.947983
1334.76	0.937425	1334.76	0.947913
1332.83	0.937666	1332.83	0.948177
1330.9	0.938141	1330.9	0.948688
1328.98	0.938615	1328.98	0.94915
1327.05	0.938835	1327.05	0.949332
1325.12	0.938724	1325.12	0.949178
1323.19	0.938353	1323.19	0.94876
1321.26	0.937806	1321.26	0.948213
1319.33	0.937113	1319.33	0.94758
1317.4	0.936346	1317.4	0.946898
1315.47	0.935757	1315.47	0.946403
1313.54	0.935551	1313.54	0.946321
1311.62	0.935714	1311.62	0.946615
1309.69	0.936177	1309.69	0.947186
1307.76	0.936847	1307.76	0.947976
1305.83	0.937567	1305.83	0.948851
1303.9	0.938267	1303.9	0.949714
1301.97	0.938912	1301.97	0.950559
1300.04	0.939418	1300.04	0.951345
1298.11	0.939734	1298.11	0.951966
1296.19	0.939835	1296.19	0.952333
1294.26	0.939804	1294.26	0.952524
1292.33	0.939809	1292.33	0.952712
1290.4	0.939934	1290.4	0.952953
1288.47	0.940123	1288.47	0.953132
1286.54	0.94012	1286.54	0.953079
1284.61	0.939735	1284.61	0.952772
1282.68	0.939221	1282.68	0.952386
1280.75	0.93899	1280.75	0.952143
1278.83	0.939149	1278.83	0.952143
1276.9	0.939504	1276.9	0.952322
1274.97	0.939825	1274.97	0.952529
1273.04	0.939988	1273.04	0.952626
1271.11	0.939894	1271.11	0.95247
1269.18	0.939339	1269.18	0.95186
1267.25	0.938183	1267.25	0.950728
1265.32	0.93663	1265.32	0.949318
1263.39	0.935193	1263.39	0.948031
1261.47	0.934292	1261.47	0.947103
1259.54	0.934027	1259.54	0.946666
1257.61	0.934336	1257.61	0.946846
1255.68	0.935081	1255.68	0.94757
1253.75	0.935955	1253.75	0.94851
1251.82	0.936628	1251.82	0.949325
1249.89	0.937005	1249.89	0.949858
1247.96	0.937164	1247.96	0.950113
1246.04	0.937164	1246.04	0.950163
1244.11	0.937021	1244.11	0.950023
1242.18	0.936751	1242.18	0.949646
1240.25	0.936318	1240.25	0.948983
1238.32	0.935613	1238.32	0.947971
1236.39	0.934653	1236.39	0.946626
1234.46	0.93364	1234.46	0.945185
1232.53	0.932795	1232.53	0.94401
1230.6	0.932312	1230.6	0.943413
1228.68	0.932371	1228.68	0.943533
1226.75	0.932997	1226.75	0.944309
1224.82	0.93395	1224.82	0.945516
1222.89	0.934653	1222.89	0.946504
1220.96	0.934422	1220.96	0.946215
1219.03	0.933355	1219.03	0.944627
1217.1	0.93253	1217.1	0.943439
1215.17	0.93256	1215.17	0.943716
1213.24	0.932818	1213.24	0.944439
1211.32	0.932475	1211.32	0.94431
1209.39	0.931412	1209.39	0.943245
1207.46	0.930057	1207.46	0.941923
1205.53	0.928844	1205.53	0.940892
1203.6	0.927955	1203.6	0.940316
1201.67	0.927418	1201.67	0.940242
1199.74	0.927205	1199.74	0.940684
1197.81	0.927209	1197.81	0.941451
1195.89	0.927238	1195.89	0.942212
1193.96	0.927136	1193.96	0.942793
1192.03	0.926824	1192.03	0.943209
1190.1	0.926189	1190.1	0.943451
1188.17	0.925229	1188.17	0.943451
1186.24	0.924084	1186.24	0.943128
1184.31	0.922722	1184.31	0.942434
1182.38	0.921027	1182.38	0.94138
1180.45	0.919011	1180.45	0.939986
1178.53	0.916698	1178.53	0.938275
1176.6	0.914059	1176.6	0.936266
1174.67	0.911055	1174.67	0.933922
1172.74	0.907673	1172.74	0.931204
1170.81	0.903979	1170.81	0.928167
1168.88	0.900097	1168.88	0.924916
1166.95	0.896212	1166.95	0.921616
1165.02	0.89262	1165.02	0.918581
1163.09	0.889624	1163.09	0.916163
1161.17	0.887386	1161.17	0.914504
1159.24	0.885889	1159.24	0.913541
1157.31	0.884921	1157.31	0.913054
1155.38	0.88423	1155.38	0.912801
1153.45	0.883681	1153.45	0.912708
1151.52	0.883159	1151.52	0.912714
1149.59	0.882521	1149.59	0.912678
1147.66	0.88179	1147.66	0.912605
1145.74	0.881122	1145.74	0.91262
1143.81	0.880533	1143.81	0.9127
1141.88	0.879924	1141.88	0.912723
1139.95	0.879136	1139.95	0.912537
1138.02	0.877895	1138.02	0.911905
1136.09	0.876076	1136.09	0.910733
1134.16	0.873892	1134.16	0.909233
1132.23	0.871568	1132.23	0.907585
1130.3	0.869133	1130.3	0.905727
1128.38	0.866559	1128.38	0.903589
1126.45	0.863806	1126.45	0.901196
1124.52	0.860897	1124.52	0.898655
1122.59	0.857977	1122.59	0.896134
1120.66	0.855052	1120.66	0.893623
1118.73	0.851937	1118.73	0.890924
1116.8	0.8485	1116.8	0.887917
1114.87	0.844882	1114.87	0.884752
1112.94	0.841499	1112.94	0.881788
1111.02	0.838662	1111.02	0.879285
1109.09	0.836274	1109.09	0.877215
1107.16	0.8341	1107.16	0.875378
1105.23	0.832043	1105.23	0.873702
1103.3	0.830183	1103.3	0.87228
1101.37	0.828651	1101.37	0.871167
1099.44	0.827358	1099.44	0.870314
1097.51	0.826162	1097.51	0.869621
1095.59	0.825081	1095.59	0.869008
1093.66	0.824028	1093.66	0.868435
1091.73	0.822931	1091.73	0.8679
1089.8	0.821911	1089.8	0.867389
1087.87	0.820996	1087.87	0.866855
1085.94	0.820045	1085.94	0.866288
1084.01	0.818898	1084.01	0.865573
1082.08	0.817352	1082.08	0.864477
1080.15	0.815333	1080.15	0.862989
1078.23	0.813078	1078.23	0.861325
1076.3	0.81082	1076.3	0.859605
1074.37	0.80858	1074.37	0.857834
1072.44	0.806263	1072.44	0.855974
1070.51	0.803655	1070.51	0.853855
1068.58	0.800482	1068.58	0.851298
1066.65	0.79663	1066.65	0.848259
1064.72	0.792299	1064.72	0.844849
1062.79	0.787793	1062.79	0.841255
1060.87	0.783262	1060.87	0.837679
1058.94	0.778853	1058.94	0.834361
1057.01	0.774861	1057.01	0.831483
1055.08	0.771453	1055.08	0.829131
1053.15	0.768548	1053.15	0.827332
1051.22	0.76602	1051.22	0.82599
1049.29	0.763824	1049.29	0.824943
1047.36	0.761913	1047.36	0.824076
1045.44	0.760069	1045.44	0.82324
1043.51	0.758039	1043.51	0.822269
1041.58	0.755661	1041.58	0.821014
1039.65	0.752726	1039.65	0.819339
1037.72	0.749173	1037.72	0.817219
1035.79	0.74536	1035.79	0.814842
1033.86	0.741822	1033.86	0.812572
1031.93	0.738861	1031.93	0.810714
1030	0.736541	1030	0.809346
1028.08	0.734827	1028.08	0.808367
1026.15	0.733471	1026.15	0.807636
1024.22	0.732155	1024.22	0.807047
1022.29	0.730913	1022.29	0.806532
1020.36	0.729931	1020.36	0.806101
1018.43	0.729089	1018.43	0.805801
1016.5	0.728195	1016.5	0.805604
1014.57	0.727128	1014.57	0.805326
1012.64	0.72579	1012.64	0.80482
1010.72	0.724358	1010.72	0.804241
1008.79	0.723139	1008.79	0.803866
1006.86	0.722229	1006.86	0.80375
1004.93	0.721596	1004.93	0.803772
1003	0.721269	1003	0.803883
1001.07	0.72127	1001.07	0.804126
999.143	0.721513	999.143	0.804525
997.214	0.721943	997.214	0.805067
995.285	0.722607	995.285	0.805746
993.356	0.72346	993.356	0.806603
991.427	0.724264	991.427	0.807524
989.498	0.724833	989.498	0.808256
987.57	0.725262	987.57	0.80881
985.641	0.725736	985.641	0.809426
983.712	0.726407	983.712	0.81023
981.783	0.727483	981.783	0.811307
979.854	0.729121	979.854	0.812844
977.925	0.731171	977.925	0.814839
975.997	0.733276	975.997	0.817006
974.068	0.735259	974.068	0.819125
972.139	0.737122	972.139	0.821116
970.21	0.73887	970.21	0.822931
968.281	0.740515	968.281	0.824583
966.352	0.742151	966.352	0.826192
964.423	0.74393	964.423	0.827893
962.495	0.745959	962.495	0.829739
960.566	0.748209	960.566	0.831712
958.637	0.750571	958.637	0.833748
956.708	0.752999	956.708	0.835787
954.779	0.755461	954.779	0.837796
952.85	0.757878	952.85	0.839731
950.922	0.760245	950.922	0.84163
948.993	0.762589	948.993	0.843549
947.064	0.764806	947.064	0.845382
945.135	0.766818	945.135	0.846995
943.206	0.768655	943.206	0.848383
941.277	0.770313	941.277	0.849685
939.348	0.771852	939.348	0.851055
937.42	0.773393	937.42	0.852429
935.491	0.774853	935.491	0.853646
933.562	0.776139	933.562	0.85474
931.633	0.777404	931.633	0.855837
929.704	0.778755	929.704	0.856969
927.775	0.780053	927.775	0.858073
925.847	0.781174	925.847	0.859058
923.918	0.782185	923.918	0.859931
921.989	0.783181	921.989	0.860801
920.06	0.784157	920.06	0.861651
918.131	0.785016	918.131	0.862352
916.202	0.785733	916.202	0.862949
914.273	0.786499	914.273	0.863571
912.345	0.787503	912.345	0.864186
910.416	0.788644	910.416	0.864712
908.487	0.789718	908.487	0.865136
906.558	0.790739	906.558	0.865489
904.629	0.791821	904.629	0.86583
902.7	0.792915	902.7	0.866188
900.772	0.793962	900.772	0.866528
898.843	0.79504	898.843	0.866878
896.914	0.796318	896.914	0.867404
894.985	0.797988	894.985	0.86825
893.056	0.800071	893.056	0.869443
891.127	0.802378	891.127	0.870889
889.198	0.804732	889.198	0.872423
887.27	0.807081	887.27	0.873962
885.341	0.809378	885.341	0.87552
883.412	0.811547	883.412	0.87704
881.483	0.81357	881.483	0.878446
879.554	0.815461	879.554	0.879705
877.625	0.817203	877.625	0.880788
875.697	0.818886	875.697	0.881746
873.768	0.82062	873.768	0.882722
871.839	0.822377	871.839	0.883818
869.91	0.824134	869.91	0.885006
867.981	0.825895	867.981	0.886195
866.052	0.827624	866.052	0.887401
864.123	0.829314	864.123	0.88865
862.195	0.831024	862.195	0.889872
860.266	0.832788	860.266	0.891073
858.337	0.834539	858.337	0.892293
856.408	0.836201	856.408	0.893462
854.479	0.837764	854.479	0.894553
852.55	0.839357	852.55	0.895652
850.621	0.841071	850.621	0.896795
848.693	0.84279	848.693	0.897939
846.764	0.844414	846.764	0.898984
844.835	0.845904	844.835	0.899806
842.906	0.847212	842.906	0.90045
840.977	0.848359	840.977	0.901005
839.048	0.849498	839.048	0.901512
837.12	0.850841	837.12	0.902125
835.191	0.852309	835.191	0.902853
833.262	0.853597	833.262	0.903473
831.333	0.854612	831.333	0.903907
829.404	0.85541	829.404	0.90416
827.475	0.855976	827.475	0.904183
825.546	0.85632	825.546	0.903982
823.618	0.85657	823.618	0.903611
821.689	0.856889	821.689	0.903158
819.76	0.857248	819.76	0.902668
817.831	0.857396	817.831	0.902096
815.902	0.857241	815.902	0.901469
813.973	0.85694	813.973	0.900851
812.045	0.856482	812.045	0.900144
810.116	0.855735	810.116	0.899233
808.187	0.854675	808.187	0.89808
806.258	0.85332	806.258	0.89666
804.329	0.851764	804.329	0.895027
802.4	0.850193	802.4	0.893394
800.471	0.848791	800.471	0.892034
798.543	0.847634	798.543	0.89106
796.614	0.846786	796.614	0.890463
794.685	0.846243	794.685	0.890135
792.756	0.845863	792.756	0.889954
790.827	0.845673	790.827	0.889954
788.898	0.845692	788.898	0.89007
786.97	0.845683	786.97	0.890096
785.041	0.845548	785.041	0.890055
783.112	0.845391	783.112	0.890051
781.183	0.845143	781.183	0.889986
779.254	0.844748	779.254	0.889833
777.325	0.844403	777.325	0.889839
775.396	0.844247	775.396	0.890137
773.468	0.844268	773.468	0.89059
771.539	0.844411	771.539	0.891076
769.61	0.844593	769.61	0.891611
767.681	0.844797	767.681	0.892197
765.752	0.844964	765.752	0.892706
763.823	0.844891	763.823	0.892978
761.895	0.844537	761.895	0.892993
759.966	0.844157	759.966	0.89283
758.037	0.843851	758.037	0.892622
756.108	0.843432	756.108	0.892522
754.179	0.842735	754.179	0.892485
752.25	0.841812	752.25	0.892308
750.321	0.841003	750.321	0.892051
748.393	0.840514	748.393	0.891908
746.464	0.840161	746.464	0.891805
744.535	0.839755	744.535	0.891637
742.606	0.839278	742.606	0.891468
740.677	0.838647	740.677	0.891205
738.748	0.837707	738.748	0.890706
736.82	0.836513	736.82	0.889989
734.891	0.835132	734.891	0.888821
732.962	0.833388	732.962	0.887007
731.033	0.831335	731.033	0.885162
729.104	0.829484	729.104	0.884046
727.175	0.82806	727.175	0.883452
725.246	0.826682	725.246	0.882575
723.318	0.824969	723.318	0.880806
721.389	0.822969	721.389	0.877955
719.46	0.821196	719.46	0.874721
717.531	0.820266	717.531	0.872526
715.602	0.820326	715.602	0.872156
713.673	0.82098	713.673	0.87324
711.745	0.821483	711.745	0.874589
709.816	0.821445	709.816	0.875262
707.887	0.821059	707.887	0.875207
705.958	0.820548	705.958	0.874779
704.029	0.819942	704.029	0.874303
702.1	0.819166	702.1	0.873846
700.171	0.81818	700.171	0.873164
698.243	0.817105	698.243	0.872182
696.314	0.816149	696.314	0.871283
694.385	0.815517	694.385	0.870858
692.456	0.815262	692.456	0.870894
690.527	0.81514	690.527	0.871072
688.598	0.814837	688.598	0.871177
686.67	0.814254	686.67	0.871132
684.741	0.813585	684.741	0.870827
682.812	0.812905	682.812	0.870242
680.883	0.811892	680.883	0.869481
678.954	0.810521	678.954	0.868625
677.025	0.809131	677.025	0.867577
675.096	0.807725	675.096	0.866257
673.168	0.806078	673.168	0.864842
671.239	0.804465	671.239	0.863787
669.31	0.803773	669.31	0.863605
667.381	0.803883	667.381	0.863434
665.452	0.803248	665.452	0.862317
663.523	0.802569	663.523	0.861393
661.594	0.802174	661.594	0.860961
659.666	0.801765	659.666	0.86089
657.737	0.8015	657.737	0.861199
655.808	0.801476	655.808	0.861765
653.879	0.801215	653.879	0.862232
651.95	0.800317	651.95	0.862314
650.021	0.798962	650.021	0.861976
648.093	0.79742	648.093	0.861329
646.164	0.795721	646.164	0.860498
644.235	0.794017	644.235	0.859633
642.306	0.792296	642.306	0.8587
640.377	0.790367	640.377	0.857546
638.448	0.788381	638.448	0.856192
636.519	0.78657	636.519	0.854831
634.591	0.784946	634.591	0.853699
632.662	0.783474	632.662	0.852827
630.733	0.782202	630.733	0.851967
628.804	0.78118	628.804	0.851023
626.875	0.780335	626.875	0.850154
624.946	0.77953	624.946	0.84926
623.018	0.778592	623.018	0.848119
621.089	0.777417	621.089	0.846979
619.16	0.776116	619.16	0.84606
617.231	0.774846	617.231	0.845035
615.302	0.773417	615.302	0.843799
613.373	0.771695	613.373	0.84273
611.444	0.769794	611.444	0.841813
609.516	0.767596	609.516	0.840776
607.587	0.765187	607.587	0.839762
605.658	0.762902	605.658	0.838893
603.729	0.760871	603.729	0.837984
601.8	0.758973	601.8	0.836936
599.871	0.756847	599.871	0.835717
597.943	0.754577	597.943	0.834437
596.014	0.752596	596.014	0.833331
594.085	0.750874	594.085	0.832533
592.156	0.749217	592.156	0.831883
590.227	0.747436	590.227	0.830791
588.298	0.745326	588.298	0.829177
586.369	0.74308	586.369	0.827712
584.441	0.741007	584.441	0.826682
582.512	0.73909	582.512	0.82583
580.583	0.737343	580.583	0.824979
578.654	0.735927	578.654	0.824347
576.725	0.734829	576.725	0.824236
574.796	0.73389	574.796	0.824293
572.868	0.733102	572.868	0.82406
570.939	0.732589	570.939	0.823651
569.01	0.732215	569.01	0.823049
567.081	0.731494	567.081	0.822097
565.152	0.730286	565.152	0.820983
563.223	0.729144	563.223	0.819923
561.294	0.728231	561.294	0.818815
559.366	0.727309	559.366	0.817666
557.437	0.726483	557.437	0.816904
555.508	0.725985	555.508	0.816717
553.579	0.725943	553.579	0.816609
551.65	0.725705	551.65	0.816022
549.721	0.724462	549.721	0.81494
547.793	0.722357	547.793	0.813684
545.864	0.719862	545.864	0.812522
543.935	0.717265	543.935	0.811389
542.006	0.714641	542.006	0.810056
540.077	0.712311	540.077	0.8088
538.148	0.710679	538.148	0.80818
536.219	0.70953	536.219	0.808082
534.291	0.708684	534.291	0.807731
532.362	0.708283	532.362	0.806891
530.433	0.708223	530.433	0.806065
528.504	0.708325	528.504	0.805681
526.575	0.708644	526.575	0.805796
524.646	0.70896	524.646	0.805814
522.718	0.708876	522.718	0.805335
520.789	0.708468	520.789	0.804896
518.86	0.707822	518.86	0.804627
516.931	0.706955	516.931	0.803995
515.002	0.706242	515.002	0.803071
513.073	0.705976	513.073	0.802257
511.144	0.705822	511.144	0.801503
509.216	0.705417	509.216	0.800968
507.287	0.704925	507.287	0.800835
505.358	0.704445	505.358	0.800638
503.429	0.703813	503.429	0.800452
501.5	0.70285	501.5	0.800484
499.571	0.701815	499.571	0.799984
497.643	0.701142	497.643	0.798956
495.714	0.700281	495.714	0.798033
493.785	0.698733	493.785	0.797424
491.856	0.696855	491.856	0.796866
489.927	0.694783	489.927	0.795713
487.998	0.692646	487.998	0.794027
486.069	0.69038	486.069	0.792168
484.141	0.687414	484.141	0.790005
482.212	0.68384	482.212	0.787816
480.283	0.680376	480.283	0.786073
478.354	0.677285	478.354	0.784642
476.425	0.674268	476.425	0.783253
474.496	0.671108	474.496	0.78197
472.567	0.667672	472.567	0.780526
470.639	0.66397	470.639	0.778462
468.71	0.660705	468.71	0.776515
466.781	0.658239	466.781	0.77543
464.852	0.65623	464.852	0.774685
462.923	0.654538	462.923	0.773331
460.994	0.653251	460.994	0.7713
459.066	0.652021	459.066	0.769558
457.137	0.650709	457.137	0.769024
455.208	0.649553	455.208	0.769057
453.279	0.647908	453.279	0.768922
451.35	0.645216	451.35	0.768618
449.421	0.64225	449.421	0.76769
447.492	0.639975	447.492	0.766179
445.564	0.63838	445.564	0.764975
443.635	0.636684	443.635	0.764354
441.706	0.634495	441.706	0.763707
439.777	0.632703	439.777	0.763227
437.848	0.632007	437.848	0.763551
435.919	0.631217	435.919	0.763779
433.991	0.628828	433.991	0.762822
432.062	0.625502	432.062	0.761495
430.133	0.622621	430.133	0.760622
428.204	0.620848	428.204	0.759813
426.275	0.619996	426.275	0.758792
424.346	0.619258	424.346	0.758451
422.417	0.61885	422.417	0.759849
420.489	0.620407	420.489	0.763119
418.56	0.622276	418.56	0.766167
416.631	0.620406	416.631	0.765777
414.702	0.618403	414.702	0.764929
412.773	0.618032	412.773	0.765175
410.844	0.617833	410.844	0.765084
408.916	0.617757	408.916	0.764357
406.987	0.618428	406.987	0.763523
405.058	0.618899	405.058	0.762152
403.129	0.618223	403.129	0.760297
401.2	0.61568	401.2	0.757672
399.271	0.610939	399.271	0.754404
