# Supplementary material for: Unraveling the rapid CO2 mineralization experiment using the Paraná flood basalts of South America
Source: Sci Rep. 2024 Apr 6;14:8116. doi: 10.1038/s41598-024-58729-w (PMC10998914; doi:10.1038/s41598-024-58729-w)
Supplement: Supplementary file 3 — Supplementary Information 3. [file 41598_2024_58729_MOESM3_ESM.xlsx]

## Sheet: XRD
Supplementary Data 03. X-ray diffraction (XRD) spectra of the CO2 precipitate.
2 theta	Intensity
degree	a.u.
10,05	55811,6
10,1	55282,9
10,15	55401
10,2	55155,9
10,25	54949,5
10,3	55158,1
10,35	56068,3
10,4	56952,7
10,45	56707,4
10,5	56465,7
10,55	55253,7
10,6	54818,8
10,65	54264,2
10,7	54364,1
10,75	54127,9
10,8	53711,7
10,85	53342,5
10,9	53631,5
10,95	53327,7
11	52928,9
11,05	53301,3
11,1	53283,2
11,15	52958,6
11,2	52711,3
11,25	52633,3
11,3	52812,3
11,35	52359,4
11,4	52258
11,45	52565,9
11,5	52536,1
11,55	53212
11,6	57933,9
11,65	54644,4
11,7	52083,4
11,75	51796,6
11,8	51376,2
11,85	51579,8
11,9	51634,4
11,95	50959,9
12	51521,6
12,05	51490
12,1	51146,5
12,15	51361,6
12,2	51446,6
12,25	51765,1
12,3	52217,1
12,35	53241,2
12,4	54251,1
12,45	54877,6
12,5	52964,9
12,55	50611,3
12,6	49154,7
12,65	48993,8
12,7	48522,4
12,75	48587,8
12,8	48221,8
12,85	47810,1
12,9	47954,9
12,95	47429
13	47298,6
13,05	47203,1
13,1	47434,9
13,15	47119,7
13,2	46791,9
13,25	46830,7
13,3	46810,9
13,35	47660,2
13,4	47353,4
13,45	46955,8
13,5	47081,9
13,55	47673,1
13,6	51442,1
13,65	53651,6
13,7	49592,8
13,75	48474,5
13,8	50523,2
13,85	52902,7
13,9	48018,2
13,95	45510,3
14	45305,8
14,05	44863,3
14,1	44669,9
14,15	44791,6
14,2	44260,4
14,25	44293,3
14,3	44094,4
14,35	44022,6
14,4	43785,7
14,45	43432,8
14,5	43853,5
14,55	43529,6
14,6	43177,5
14,65	43582,9
14,7	43041,8
14,75	43158
14,8	42824,9
14,85	42946,5
14,9	43171,6
14,95	42923,6
15	43099,4
15,05	42894,8
15,1	42797
15,15	42969,5
15,2	42530,8
15,25	42524
15,3	42389
15,35	41937,1
15,4	41888,3
15,45	41929,4
15,5	41801,8
15,55	41882,9
15,6	41446,7
15,65	41599,8
15,7	41799,6
15,75	41169,4
15,8	41545,7
15,85	41545,6
15,9	41706,8
15,95	41397,1
16	40665,4
16,05	40701,7
16,1	40790,9
16,15	40404,4
16,2	40322,7
16,25	40481,8
16,3	40319,9
16,35	40597,2
16,4	40104,7
16,45	39949,9
16,5	39796,9
16,55	40127,3
16,6	39669,2
16,65	39977,9
16,7	39475
16,75	39854
16,8	39567,1
16,85	39527,3
16,9	39397,9
16,95	39295,6
17	39100,8
17,05	38773,8
17,1	38829
17,15	38660,9
17,2	38504,3
17,25	38606,4
17,3	38413,5
17,35	38364,1
17,4	37808,2
17,45	38146,7
17,5	37937,9
17,55	37890,5
17,6	37815,7
17,65	38285,5
17,7	38382,6
17,75	38517,9
17,8	38948,1
17,85	38381,9
17,9	37959,5
17,95	37574,4
18	37684,7
18,05	37785,3
18,1	37828,5
18,15	37635,4
18,2	37885,1
18,25	37819,1
18,3	38234,6
18,35	38117,3
18,4	37601,8
18,45	37380,8
18,5	37251,9
18,55	37468,6
18,6	37896,7
18,65	37699,1
18,7	38657,1
18,75	38572,6
18,8	37887,3
18,85	37730
18,9	38391,9
18,95	38459,1
19	37392,7
19,05	37287,7
19,1	37073,1
19,15	37270,6
19,2	37421,3
19,25	38026,5
19,3	37757
19,35	37555,3
19,4	37313,2
19,45	37545,6
19,5	37360,3
19,55	37409,8
19,6	37116,6
19,65	36995,5
19,7	37172,6
19,75	37071,6
19,8	37988,2
19,85	38037,6
19,9	38017,2
19,95	37648,1
20	37042,7
20,05	36981,1
20,1	36953,2
20,15	36467,6
20,2	36778,4
20,25	36856,4
20,3	36597
20,35	37170,1
20,4	36642,8
20,45	36846,6
20,5	37262,4
20,55	37385,5
20,6	37688,4
20,65	38951,2
20,7	41594,9
20,75	44368,2
20,8	48274,1
20,85	61236,7
20,9	54308,3
20,95	47674,2
21	48873,4
21,05	44455,4
21,1	40444,2
21,15	39226,5
21,2	39141,2
21,25	39216,5
21,3	39776,9
21,35	39622,9
21,4	40463,2
21,45	40592,9
21,5	41467,4
21,55	41300,3
21,6	41207,3
21,65	41297,5
21,7	40723,5
21,75	39530,2
21,8	39507,1
21,85	40490,9
21,9	42487,4
21,95	47078
22	49727,7
22,05	45538,2
22,1	39446,6
22,15	36524,8
22,2	36536,6
22,25	36586,1
22,3	36083,3
22,35	35760,6
22,4	35368
22,45	35442,5
22,5	35427,5
22,55	35634,2
22,6	35746,4
22,65	35827,8
22,7	35799,8
22,75	36851,7
22,8	37420,6
22,85	37173,9
22,9	36078,2
22,95	36563
23	38062
23,05	37473,1
23,1	35941,6
23,15	34752,7
23,2	34241,9
23,25	34235,4
23,3	34329,3
23,35	34681,9
23,4	34402,3
23,45	35127,7
23,5	37916,8
23,55	42422,3
23,6	48385,3
23,65	52136,9
23,7	48258,5
23,75	41463,8
23,8	36929,7
23,85	35501,8
23,9	34972,6
23,95	34859,5
24	33824,3
24,05	33437,9
24,1	33985,6
24,15	34635,3
24,2	35322,3
24,25	35609,8
24,3	35689,5
24,35	34946,5
24,4	34957,8
24,45	34352,9
24,5	34084
24,55	32347,9
24,6	31924,8
24,65	31676,6
24,7	31321
24,75	31011,2
24,8	30956,3
24,85	30953,6
24,9	31154,6
24,95	31446,6
25	32055,1
25,05	32840,9
25,1	33619,8
25,15	32376,9
25,2	31197,9
25,25	30585,7
25,3	30273,3
25,35	30307,3
25,4	31164,8
25,45	32735,2
25,5	37980,7
25,55	41064,6
25,6	38900,2
25,65	34447,4
25,7	31743,6
25,75	30812,2
25,8	30140,1
25,85	29922,3
25,9	29744,6
25,95	29292,8
26	29186,6
26,05	28458,8
26,1	28460,4
26,15	28574,9
26,2	29585,8
26,25	30000,3
26,3	30449,6
26,35	32227,1
26,4	35453,4
26,45	38741,1
26,5	39314,1
26,55	45692,9
26,6	79187,8
26,65	131081,3
26,7	133668,9
26,75	85703,3
26,8	45441,5
26,85	47263,2
26,9	54264,5
26,95	49708,9
27	42097,7
27,05	37066
27,1	35180,9
27,15	34154,8
27,2	33088,8
27,25	34225,5
27,3	38746,5
27,35	53157,6
27,4	100029,1
27,45	181368,3
27,5	219057,8
27,55	163280,3
27,6	98026,3
27,65	53936,4
27,7	65913,4
27,75	75830,1
27,8	79494,5
27,85	83059,3
27,9	104709,2
27,95	95525,1
28	75583,3
28,05	52751,7
28,1	36781,1
28,15	31244
28,2	29739,3
28,25	29773,7
28,3	29618
28,35	31517,7
28,4	34938,4
28,45	36450,2
28,5	32461
28,55	28967,1
28,6	27426,8
28,65	27078
28,7	26662,7
28,75	25956,8
28,8	25683,1
28,85	25521
28,9	25491,2
28,95	25651
29	25623,4
29,05	25765,6
29,1	25556,5
29,15	25234,4
29,2	25391,5
29,25	25295,6
29,3	25763,5
29,35	26906,9
29,4	27907,8
29,45	28532,7
29,5	29121,3
29,55	29527,8
29,6	29654,3
29,65	29858
29,7	34759,3
29,75	51752
29,8	40573,2
29,85	41693,7
29,9	29940,7
29,95	28310,8
30	27553,3
30,05	27482,8
30,1	27134
30,15	27297,8
30,2	28153,4
30,25	30654,5
30,3	31733,2
30,35	32365,9
30,4	34721,4
30,45	32089,3
30,5	30281,7
30,55	27768,3
30,6	27285
30,65	27134,6
30,7	28100,8
30,75	30652,7
30,8	30332,5
30,85	29304,9
30,9	34609,2
30,95	29862,7
31	28474,2
31,05	25161,4
31,1	24097,4
31,15	24204,1
31,2	24344,8
31,25	24569,1
31,3	25219,1
31,35	25159,4
31,4	25519,6
31,45	27689,3
31,5	29259,8
31,55	31982
31,6	27729
31,65	27319
31,7	24810,7
31,75	25630,7
31,8	24608,2
31,85	24781,5
31,9	24632,8
31,95	24162,8
32	24183,3
32,05	24404,3
32,1	25892,6
32,15	26279,2
32,2	26049,5
32,25	25354,9
32,3	24881,6
32,35	25287,3
32,4	26749,3
32,45	26729,1
32,5	26271,8
32,55	26198,8
32,6	25969,9
32,65	24923,6
32,7	23907,5
32,75	23244,7
32,8	22894,1
32,85	22797,7
32,9	22906,9
32,95	23524,1
33	25653,1
33,05	33100,8
33,1	30659,2
33,15	28957,5
33,2	24685,7
33,25	23023,5
33,3	22932,9
33,35	22770,7
33,4	22799,2
33,45	22557,8
33,5	22492,5
33,55	22556
33,6	22757,4
33,65	22882
33,7	23634,3
33,75	23664,2
33,8	23954,1
33,85	23687,9
33,9	23521
33,95	23349,8
34	23428
34,05	23176,8
34,1	23686,4
34,15	24056,9
34,2	24325,2
34,25	24992,5
34,3	24645,1
34,35	24049,3
34,4	24041,8
34,45	24034,8
34,5	23681,3
34,55	23862,1
34,6	23638,7
34,65	23589,2
34,7	23810,6
34,75	24469,6
34,8	25934,7
34,85	28985,5
34,9	31047,9
34,95	30930
35	34023,8
35,05	44532,9
35,1	55230,8
35,15	41291,3
35,2	38305,2
35,25	28658,3
35,3	27634,4
35,35	27332,7
35,4	27106,9
35,45	27324,7
35,5	29923,4
35,55	29223,5
35,6	29964,4
35,65	28423,1
35,7	28382,1
35,75	27923,2
35,8	27460,9
35,85	26057,7
35,9	24849,3
35,95	23755,1
36	23167,1
36,05	23079
36,1	23168,1
36,15	22989,7
36,2	22554,4
36,25	22424,1
36,3	21990,4
36,35	21982,5
36,4	21936,2
36,45	22151,9
36,5	22922,5
36,55	24264,9
36,6	24919,8
36,65	32960,1
36,7	30345,6
36,75	30167,9
36,8	26291,6
36,85	23701,5
36,9	22589,5
36,95	22810,8
37	23535,9
37,05	23587,1
37,1	23604,8
37,15	23035,5
37,2	22448,7
37,25	21985,3
37,3	21796
37,35	21641,8
37,4	21707,6
37,45	21312,6
37,5	21182,5
37,55	21163,8
37,6	21877,1
37,65	22235
37,7	21990,8
37,75	21976,1
37,8	21653,4
37,85	21545,8
37,9	20988,5
37,95	20657,3
38	20461,8
38,05	21458,3
38,1	20367,6
38,15	20742,3
38,2	20609,8
38,25	20948,6
38,3	20731,4
38,35	20884
38,4	20949,2
38,45	21280,7
38,5	20932,8
38,55	21517
38,6	20974
38,65	20799,4
38,7	20416,6
38,75	20679,9
38,8	20610,7
38,85	20582
38,9	20261
38,95	20196,5
39	20411,4
39,05	20622,6
39,1	20282,3
39,15	20608,3
39,2	21084,1
39,25	21078,6
39,3	21619,2
39,35	21495
39,4	22235,7
39,45	24041,5
39,5	22008,1
39,55	21906,6
39,6	20808,2
39,65	20281,6
39,7	19780,4
39,75	20028,9
39,8	19585,6
39,85	19427,2
39,9	19262,9
39,95	19218,5
40	19416,2
40,05	19538,5
40,1	19596,7
40,15	19226,9
40,2	19570
40,25	21678,3
40,3	22029,9
40,35	22070,7
40,4	20917,5
40,45	20526
40,5	19829,3
40,55	19949
40,6	19467
40,65	19535,5
40,7	19276
40,75	19403,7
40,8	19754,7
40,85	20275,5
40,9	20719,1
40,95	20636,2
41	20639,7
41,05	20140,4
41,1	19746,2
41,15	19701,2
41,2	19239,1
41,25	19287,1
41,3	19070,1
41,35	19106,5
41,4	18995,4
41,45	19073,1
41,5	19209,8
41,55	19870,1
41,6	20073,1
41,65	21151,3
41,7	23540,3
41,75	22098
41,8	23004,3
41,85	21839,8
41,9	20656,1
41,95	20021,3
42	19714,8
42,05	19675,6
42,1	21946,5
42,15	26342,2
42,2	25028,9
42,25	27346,2
42,3	22944,5
42,35	23337,8
42,4	25499,3
42,45	28319,8
42,5	24281,3
42,55	24796,2
42,6	21545
42,65	20270
42,7	19981,4
42,75	20115,8
42,8	20416,4
42,85	19737
42,9	19485,6
42,95	19361,2
43	18850,1
43,05	18696,5
43,1	18662,1
43,15	18581,1
43,2	18413,8
43,25	18402,3
43,3	19964,2
43,35	18258,6
43,4	18534,3
43,45	18419,5
43,5	18186,7
43,55	18340,2
43,6	18354,3
43,65	18404
43,7	18357,9
43,75	17944,9
43,8	17876,2
43,85	17715,5
43,9	17841,6
43,95	17829,8
44	17720,2
44,05	17727
44,1	18049,9
44,15	18098,5
44,2	19145,9
44,25	18039,7
44,3	18699,2
44,35	18287,8
44,4	18061
44,45	18005,2
44,5	17837,3
44,55	17871,1
44,6	18190,5
44,65	19446,3
44,7	20823,3
44,75	20230
44,8	21312,8
44,85	19412,8
44,9	19323,6
44,95	18661,5
45	18506,1
45,05	18236,5
45,1	18227
45,15	18135,7
45,2	17676,5
45,25	18085,1
45,3	18106,3
45,35	18373,9
45,4	19037,8
45,45	19266,8
45,5	18920,7
45,55	19289
45,6	19990,3
45,65	19645,7
45,7	19613,8
45,75	21620,2
45,8	23127,8
45,85	20107
45,9	20206,5
45,95	19199,9
46	17863,5
46,05	17458
46,1	17439,5
46,15	17386,4
46,2	17283,5
46,25	17251,7
46,3	17176,3
46,35	17041,8
46,4	17201,3
46,45	17095
46,5	16996,6
46,55	17108,5
46,6	17097,2
46,65	17114,4
46,7	16948,4
46,75	17094
46,8	17271,8
46,85	17275,7
46,9	17242,8
46,95	17283,3
47	17922,2
47,05	17904,6
47,1	17917,4
47,15	19100,9
47,2	19012,8
47,25	18072,3
47,3	18102,6
47,35	17701,8
47,4	17559,8
47,45	17613
47,5	17439,6
47,55	17360,5
47,6	17005,6
47,65	16898,3
47,7	16720,1
47,75	16743,8
47,8	16700,2
47,85	16964,9
47,9	17090,1
47,95	16980,6
48	17371
48,05	16952,5
48,1	17200,4
48,15	17552,8
48,2	17781,9
48,25	17697,6
48,3	17957,5
48,35	18624,3
48,4	18122,7
48,45	18442,2
48,5	18126,6
48,55	17881,8
48,6	17454,9
48,65	17210,1
48,7	16982
48,75	16886,5
48,8	17031
48,85	17054,5
48,9	17144,8
48,95	16922,7
49	17057,8
49,05	16953,7
49,1	16555,9
49,15	17121,1
49,2	17131,5
49,25	17248,1
49,3	16916,6
49,35	17054,2
49,4	16873,7
49,45	16686,1
49,5	16574
49,55	17102,3
49,6	17229,7
49,65	19584,7
49,7	19892
49,75	19640,6
49,8	19540,3
49,85	18679,1
49,9	18204,4
49,95	17811,2
50	17827,1
50,05	20418,9
50,1	23655,8
50,15	23365
50,2	20844,8
50,25	20897,8
50,3	19390,3
50,35	17612,4
50,4	17383,3
50,45	18109,9
50,5	18487,1
50,55	18287,9
50,6	18604,9
50,65	18981,9
50,7	20422,3
50,75	19794,9
50,8	19082
50,85	18824
50,9	18443,3
50,95	18046,8
51	17406,2
51,05	17276,1
51,1	17702,1
51,15	17269,5
51,2	17067,3
51,25	16758,5
51,3	16871,1
51,35	16944,1
51,4	16912,2
51,45	17177,9
51,5	16923,5
51,55	16640,4
51,6	16574,6
51,65	16244,7
51,7	16025,2
51,75	16046
51,8	15937,1
51,85	16075,5
51,9	16018,4
51,95	16352,1
52	16601
52,05	16947,1
52,1	17088,2
52,15	17606,6
52,2	16893,7
52,25	17079,6
52,3	16879
52,35	16994,3
52,4	16450
52,45	16351,3
52,5	16408,9
52,55	15891,5
52,6	16164,6
52,65	15995
52,7	15919
52,75	16018,2
52,8	15937,2
52,85	16060,3
52,9	16008,5
52,95	16112,6
53	16402,2
53,05	16390,5
53,1	16674,8
53,15	17378,9
53,2	17074,3
53,25	16705,4
53,3	16941,5
53,35	16887,4
53,4	16705,8
53,45	16504,3
53,5	16250,7
53,55	16169,2
53,6	16070,6
53,65	16045,4
53,7	16168
53,75	15878,5
53,8	15827,6
53,85	15752,5
53,9	15901,3
53,95	15943,1
54	16133,2
54,05	16241,9
54,1	16371,9
54,15	16134,9
54,2	16193,2
54,25	16162,7
54,3	16131,6
54,35	16296,8
54,4	16307,6
54,45	16072,3
54,5	16052,1
54,55	15859,3
54,6	15893,4
54,65	15590,3
54,7	15847,3
54,75	15942,3
54,8	16925,1
54,85	19407,4
54,9	22462,2
54,95	18681,4
55	17854,7
55,05	18970,2
55,1	16932,2
55,15	15792,6
55,2	15537,9
55,25	15852,1
55,3	15810,9
55,35	16184,5
55,4	15807
55,45	15846,2
55,5	16044,2
55,55	15637,4
55,6	15619,6
55,65	15657,4
55,7	15530,1
55,75	15622,8
55,8	15395,1
55,85	15508,9
55,9	15353,8
55,95	15444,4
56	15503,2
56,05	15321,7
56,1	15488,3
56,15	15387,4
56,2	15474,8
56,25	15439,5
56,3	15085,9
56,35	15542,8
56,4	15613,5
56,45	16500,5
56,5	18463,9
56,55	17585,6
56,6	16661,3
56,65	17863,9
56,7	17942,1
56,75	16339,6
56,8	16283
56,85	16273,7
56,9	15858
56,95	15700,6
57	15438,1
57,05	15513,7
57,1	15405,8
57,15	15290,4
57,2	15626,3
57,25	15848,8
57,3	16349,3
57,35	15853,9
57,4	16093,4
57,45	16622,1
57,5	16782,4
57,55	16438,1
57,6	15853,8
57,65	16153,3
57,7	15648,1
57,75	15650,8
57,8	15276,7
57,85	15111,7
57,9	15035,1
57,95	14967,5
58	14900,3
58,05	14846,8
58,1	15116
58,15	15328,3
58,2	15287,3
58,25	15264,9
58,3	15309,9
58,35	15101,9
58,4	15194
58,45	15480,8
58,5	15533,7
58,55	15717,9
58,6	16124,1
58,65	15933,8
58,7	16303,2
58,75	16681
58,8	15820,3
58,85	15544,9
58,9	15416,3
58,95	15049,6
59	14875,1
59,05	14835,4
59,1	14956,8
59,15	14978,8
59,2	14852,3
59,25	14866,1
59,3	14795,5
59,35	14900,8
59,4	14845,3
59,45	14729,7
59,5	14786,3
59,55	14940,5
59,6	14957,4
59,65	14895,2
59,7	15085
59,75	15205
59,8	15625,3
59,85	16355,3
59,9	18097,9
59,95	19434,7
60	17838,8
60,05	17161,8
60,1	17793,7
60,15	16897,4
60,2	15841,9
60,25	15620,9
60,3	15488,3
60,35	15448
60,4	15461,1
60,45	15273,9
60,5	15287,1
60,55	15339,1
60,6	15091,2
60,65	15371,8
60,7	15353,1
60,75	15051,6
60,8	15100,8
60,85	15091,5
60,9	14807,9
60,95	14880,1
61	15080,5
61,05	15183
61,1	15109,3
61,15	15004,3
61,2	14901,2
61,25	14912,5
61,3	14973,3
61,35	14900,2
61,4	14953,1
61,45	15431,4
61,5	15926,7
61,55	15723,1
61,6	15575,5
61,65	15725,2
61,7	15594,1
61,75	15582,5
61,8	16048,1
61,85	16384,2
61,9	15989,1
61,95	17004,8
62	18258,1
62,05	18023,2
62,1	17363,9
62,15	17260,3
62,2	17408,7
62,25	17558,3
62,3	17292,9
62,35	18144,4
62,4	18324,7
62,45	16324,1
62,5	16221,6
62,55	16730,8
62,6	15594,2
62,65	15367,7
62,7	15056,3
62,75	14728,3
62,8	15133,1
62,85	15426,3
62,9	14893,5
62,95	15299,5
63	16771,6
63,05	18199,9
63,1	16747,8
63,15	16073,8
63,2	16278,3
63,25	16405,6
63,3	15793,6
63,35	15148,7
63,4	15096,8
63,45	15139,8
63,5	15016,4
63,55	15059,2
63,6	14769,5
63,65	14814,4
63,7	14978,8
63,75	15092,8
63,8	15493,8
63,85	16097
63,9	17558,8
63,95	17225
64	17035,6
64,05	17906,9
64,1	17369,2
64,15	16374,8
64,2	16456,5
64,25	15906
64,3	15116,4
64,35	14938,3
64,4	14666,2
64,45	14490,6
64,5	14545,2
64,55	14578,5
64,6	14739,8
64,65	14741,9
64,7	14550,9
64,75	14372,9
64,8	14424,2
64,85	14190,9
64,9	14117,8
64,95	14196,5
65	13990,2
65,05	14227,9
65,1	14038,2
65,15	13892,4
65,2	14221,3
65,25	14730,7
65,3	14734,7
65,35	14310,4
65,4	14302,4
65,45	14497,9
65,5	14277
65,55	14244,8
65,6	14309,1
65,65	14326,4
65,7	14781,6
65,75	15510
65,8	15786
65,85	15166,3
65,9	14779,5
65,95	15334,4
66	15260,9
66,05	15114,3
66,1	14966,4
66,15	15455,4
66,2	15789,1
66,25	16605,2
66,3	17562,9
66,35	18486,6
66,4	18601,8
66,45	19379,5
66,5	18505,6
66,55	16700
66,6	16084,9
66,65	16182
66,7	15260,2
66,75	14433,3
66,8	14054,3
66,85	14178,6
66,9	14077
66,95	14315,3
67	14183
67,05	14099,8
67,1	14585,4
67,15	15093,5
67,2	14827,1
67,25	14451,5
67,3	14645,2
67,35	14778,1
67,4	14671,9
67,45	14560,1
67,5	14317,5
67,55	14687,2
67,6	14591,9
67,65	14848,2
67,7	16054,9
67,75	15985,5
67,8	15143,9
67,85	15131,1
67,9	15234,7
67,95	15027,9
68	14793,1
68,05	15040,1
68,1	15570,3
68,15	15713,6
68,2	15172,3
68,25	15905,6
68,3	18888
68,35	23216,9
68,4	18363,2
68,45	16084,7
68,5	16944
68,55	18515,5
68,6	16154,4
68,65	14854,3
68,7	14549,1
68,75	14189,8
68,8	14584
68,85	14202,8
68,9	13782,5
68,95	13887,5
69	14117,7
69,05	13979,1
69,1	13835,9
69,15	13649,4
69,2	13756,5
69,25	13634,4
69,3	13675,2
69,35	13577,8
69,4	14076,3
69,45	14013,3
69,5	14099,6
69,55	14043
69,6	14520,1
69,65	14703,1
69,7	14271,2
69,75	13949,3
69,8	14033,5
69,85	14443,7
69,9	14074,6
69,95	13941,3
70	13929,6
70,05	13914,6
70,1	14035,6
70,15	13807,7
70,2	13992,9
70,25	14110,8
70,3	14066,2
70,35	13731
70,4	13830
70,45	13545,8
70,5	13928,4
70,55	13731,3
70,6	13801,8
70,65	13888,4
70,7	13963,6
70,75	14051,9
70,8	13952,8
70,85	14114,7
70,9	14099,7
70,95	13921
71	13880,8
71,05	13944,2
71,1	13960,8
71,15	13870,1
71,2	13865,5
71,25	14466,5
71,3	15230,8
71,35	14567,1
71,4	14108,8
71,45	14264,3
71,5	14696,7
71,55	14628,3
71,6	14330
71,65	14094
71,7	14472,7
71,75	14897,2
71,8	14327
71,85	13870,2
71,9	14003,1
71,95	14339,1
72	14188,1
72,05	13996
72,1	13921,9
72,15	13686,3
72,2	13848,5
72,25	13696,9
72,3	13655
72,35	13659,5
72,4	13573,8
72,45	13652,6
72,5	13655,9
72,55	13353,9
72,6	13747,3
72,65	13633,5
72,7	13738,2
72,75	13923,8
72,8	13886,2
72,85	13933,5
72,9	13911,1
72,95	14208,5
73	14056,5
73,05	14422
73,1	14324
73,15	14093,8
73,2	13973,2
73,25	13889,3
73,3	13787
73,35	13678,9
73,4	13870,7
73,45	13963,4
73,5	14034
73,55	13949,1
73,6	14035,6
73,65	14354,4
73,7	14440,5
73,75	14283,9
73,8	14132,1
73,85	14160,2
73,9	14212,3
73,95	14213,4
74	14073,3
74,05	14091,6
74,1	14085,4
74,15	14206,8
74,2	14407,8
74,25	14238,9
74,3	14051,1
74,35	13944,9
74,4	14095,5
74,45	13805,6
74,5	13859,1
74,55	14159,7
74,6	14254,4
74,65	14025,7
74,7	13878,5
74,75	13917,4
74,8	14076,8
74,85	13954,5
74,9	13741,7
74,95	13837,8
75	13905,5
75,05	13981,7
75,1	13779,4
75,15	13520,8
75,2	13685,6
75,25	13826,1
75,3	13627,3
75,35	13608,5
75,4	13630,1
75,45	13541,4
75,5	13844,3
75,55	13714
75,6	14359,2
75,65	14823,1
75,7	14232,2
75,75	13690,4
75,8	13876,3
75,85	14404,9
75,9	14073,8
75,95	13809,6
76	13509
76,05	13558,8
76,1	13590,6
76,15	13822,9
76,2	13895,6
76,25	13651,9
76,3	13749,8
76,35	13865,2
76,4	14124,4
76,45	14297
76,5	13941,6
76,55	13690,7
76,6	13997,3
76,65	14189,4
76,7	14225,8
76,75	13904,1
76,8	13907,7
76,85	13641,4
76,9	13601,7
76,95	13609,4
77	13576,7
77,05	13783,5
77,1	14365,6
77,15	15848,2
77,2	15844,2
77,25	14376,7
77,3	13759
77,35	14137,2
77,4	15080,2
77,45	14587,3
77,5	13665,6
77,55	13531,9
77,6	13640,2
77,65	13698,5
77,7	13617,9
77,75	13705,3
77,8	13573,8
77,85	13758,8
77,9	13837,2
77,95	14044,7
78	14311,7
78,05	14136,4
78,1	14216,2
78,15	14455,6
78,2	14065,2
78,25	14072,1
78,3	14181,1
78,35	14165,7
78,4	13930,1
78,45	13899,1
78,5	13819,3
78,55	13769,6
78,6	13867,9
78,65	13687,6
78,7	13842,3
78,75	13655,9
78,8	13600,4
78,85	13545,9
78,9	13806,6
78,95	13695,4
79	13817,7
79,05	13798,5
79,1	13710,2
79,15	13523,5
79,2	13408,4
79,25	13693,3
79,3	13419
79,35	13344
79,4	13472,2
79,45	13575,6
79,5	13475,8
79,55	13302,3
79,6	13363,9
79,65	13325,5
79,7	13416,8
79,75	13464,2
79,8	13651,8
79,85	14746,4
79,9	15234,2
79,95	14293,6
